# Supplementary material for: 1,4-Bis(4-nitro­styr­yl)benzene
Source: Acta Crystallogr Sect E Struct Rep Online. 2009 Jul 11;65(Pt 8):o1806. doi: 10.1107/S1600536809024751 (PMC2977189; doi:10.1107/S1600536809024751)
Supplement: Supplementary file 2 [file e-65-o1806-Isup2.hkl]

# 
# h,k,l, Fc-squared, Fo-squared, sigma(Fo-squared) and status flag 
# 
data_I
_shelx_title ' 146 in P2(1)/c' 
_shelx_refln_list_code          4 
_shelx_F_calc_maximum      113.62 
_exptl_crystal_F_000       388.00 
_reflns_d_resolution_high  0.7691 
 
loop_ 
 _symmetry_equiv_pos_as_xyz 
 'x, y, z' 
 '-x, y+1/2, -z+1/2' 
 '-x, -y, -z' 
 'x, -y-1/2, z-1/2' 
 
_cell_length_a     7.4689 
_cell_length_b    16.6155 
_cell_length_c     7.3917 
_cell_angle_alpha  90.000 
_cell_angle_beta  108.824 
_cell_angle_gamma  90.000 
 
_shelx_F_squared_multiplier     1.000 
 
loop_ 
 _refln_index_h 
 _refln_index_k 
 _refln_index_l 
 _refln_F_squared_calc 
 _refln_F_squared_meas 
 _refln_F_squared_sigma 
 _refln_observed_status 
   1   0   0     2251.31     2221.67     65.49 o 
   2   0   0     1427.90     1450.44     37.11 o 
   3   0   0       17.83       23.60      0.94 o 
   4   0   0       35.56       34.21      3.13 o 
   5   0   0     1973.25     1959.12     50.53 o 
   6   0   0     1043.33     1025.60     27.17 o 
   7   0   0        0.63       -1.41      1.72 o 
   8   0   0       62.49       62.18      4.37 o 
   9   0   0        0.71       -0.85      2.59 o 
   1   1   0      271.58      291.92      5.76 o 
   2   1   0        1.78        0.22      0.25 o 
   3   1   0      434.13      416.13      7.82 o 
   4   1   0      214.48      208.91      4.21 o 
   5   1   0       62.58       61.97      1.68 o 
   6   1   0        0.09       -0.70      0.70 o 
   7   1   0       29.40       27.53      1.88 o 
   8   1   0        6.91        9.89      1.94 o 
   9   1   0      166.02      214.59      7.34 o 
   0   2   0       16.31       17.12      0.72 o 
   1   2   0        6.47        8.04      0.34 o 
   2   2   0      773.52      775.86     14.14 o 
   3   2   0       40.95       30.43      0.93 o 
   4   2   0        0.97        0.05      0.39 o 
   5   2   0        2.00        0.93      0.55 o 
   6   2   0       95.08       97.61      2.64 o 
   7   2   0        1.69        1.84      1.26 o 
   8   2   0       17.37       18.99      2.30 o 
   9   2   0       26.76       24.99      5.52 o 
   1   3   0      260.07      244.77      4.91 o 
   2   3   0     1701.59     1697.02     32.88 o 
   3   3   0     1113.27     1131.91     20.69 o 
   4   3   0      292.64      280.38      5.51 o 
   5   3   0       12.53       15.32      1.20 o 
   6   3   0      190.47      190.17      4.86 o 
   7   3   0        8.52        6.61      1.33 o 
   8   3   0       20.49       31.36      2.39 o 
   9   3   0        1.26        2.23      2.49 o 
   0   4   0     1324.52     1294.47     33.14 o 
   1   4   0      179.70      190.51      3.62 o 
   2   4   0     1163.80     1210.30     23.56 o 
   3   4   0     3562.47     3806.48     68.73 o 
   4   4   0       75.67       80.11      1.90 o 
   5   4   0       28.82       29.98      1.23 o 
   6   4   0        4.67        4.14      0.95 o 
   7   4   0       25.78       25.45      1.56 o 
   8   4   0        0.13       -1.25      1.71 o 
   9   4   0       31.36       38.90      3.45 o 
   1   5   0       66.18       51.75      1.18 o 
   2   5   0      138.27      158.13      3.97 o 
   3   5   0      225.86      233.39      5.08 o 
   4   5   0        4.11        1.85      0.62 o 
   5   5   0       40.11       38.68      1.41 o 
   6   5   0      590.23      540.92     12.21 o 
   7   5   0       23.36       23.52      1.84 o 
   8   5   0        0.47        1.12      1.60 o 
   0   6   0      114.14      131.91      5.02 o 
   1   6   0      260.11      243.52      4.67 o 
   2   6   0       84.03       80.85      1.96 o 
   3   6   0      208.68      223.23      6.41 o 
   4   6   0      107.49      107.58      2.67 o 
   5   6   0       76.45       77.52      2.20 o 
   6   6   0      240.78      235.62      7.42 o 
   7   6   0        6.39        3.02      1.30 o 
   8   6   0        0.07       -1.63      1.63 o 
   1   7   0       74.04       77.04      1.70 o 
   2   7   0       21.14       20.69      1.06 o 
   3   7   0        0.84        0.68      0.48 o 
   4   7   0        0.92        0.66      0.59 o 
   5   7   0        2.10        1.07      0.79 o 
   6   7   0      283.98      257.80      8.64 o 
   7   7   0        1.52        1.42      1.25 o 
   8   7   0        1.49        0.59      1.58 o 
   0   8   0      108.57      113.22      3.40 o 
   1   8   0      603.27      630.96     11.70 o 
   2   8   0        0.86        0.93      0.37 o 
   3   8   0       19.65       17.12      0.81 o 
   4   8   0        5.14        4.93      0.82 o 
   5   8   0       19.15       18.35      1.42 o 
   6   8   0      103.94       88.83      3.20 o 
   7   8   0        3.02        1.26      1.25 o 
   8   8   0       14.84       16.36      2.37 o 
   1   9   0     1220.86     1298.65     23.75 o 
   2   9   0       34.85       29.96      1.06 o 
   3   9   0      203.21      226.08      5.44 o 
   4   9   0        3.35        3.26      0.80 o 
   5   9   0       42.71       35.94      1.81 o 
   6   9   0        6.52        4.89      1.51 o 
   7   9   0       52.86       43.63      2.31 o 
   8   9   0       33.56       39.83      2.79 o 
   0  10   0        2.90        1.65      0.66 o 
   1  10   0        0.29        0.42      0.47 o 
   2  10   0       36.50       27.46      1.20 o 
   3  10   0       88.44      100.31      2.87 o 
   4  10   0       29.72       30.12      1.41 o 
   5  10   0        4.08        3.18      1.09 o 
   6  10   0       19.89       19.90      1.86 o 
   7  10   0        2.46        1.04      1.36 o 
   8  10   0       33.99       42.91      2.88 o 
   1  11   0       54.62       59.34      1.72 o 
   2  11   0        0.00        0.08      0.62 o 
   3  11   0       12.92       15.43      1.22 o 
   4  11   0      223.02      214.87      5.44 o 
   5  11   0       27.08       24.20      1.74 o 
   6  11   0       27.61       27.45      1.99 o 
   7  11   0       26.08       30.88      2.17 o 
   0  12   0       54.08       60.11      3.03 o 
   1  12   0      320.53      335.23      7.13 o 
   2  12   0       30.94       29.46      1.33 o 
   3  12   0        0.37       -0.06      0.76 o 
   4  12   0      583.48      586.61     13.28 o 
   5  12   0       25.61       25.31      1.89 o 
   6  12   0        1.03       -1.26      1.26 o 
   7  12   0        2.82        2.20      1.53 o 
   1  13   0       97.68       98.70      3.22 o 
   2  13   0      104.30      106.72      3.23 o 
   3  13   0        4.61        5.74      1.02 o 
   4  13   0      491.09      489.09     13.64 o 
   5  13   0      175.90      156.63      4.95 o 
   6  13   0        8.06        4.42      1.41 o 
   7  13   0        0.79       -0.49      1.61 o 
   0  14   0       76.95       86.43      5.63 o 
   1  14   0        0.63        0.04      0.92 o 
   2  14   0       14.86       17.20      1.51 o 
   3  14   0       25.21       25.00      1.46 o 
   4  14   0       12.17       13.71      1.59 o 
   5  14   0       82.77       76.69      4.62 o 
   6  14   0        0.03       -0.93      1.44 o 
   7  14   0        0.01        1.58      4.17 o 
   1  15   0        0.16        0.45      1.00 o 
   2  15   0        4.41        4.36      1.15 o 
   3  15   0        0.53        0.51      1.00 o 
   4  15   0      142.27      138.40      6.30 o 
   5  15   0       13.69       11.24      2.55 o 
   6  15   0        1.08        1.80      1.60 o 
   0  16   0        1.68        1.44      1.73 o 
   1  16   0       32.64       33.09      2.61 o 
   2  16   0        0.40       -0.75      1.04 o 
   3  16   0       27.47       25.45      1.91 o 
   4  16   0       49.34       51.29      2.82 o 
   5  16   0       13.12       14.59      1.90 o 
   6  16   0        3.03       -0.61      1.86 o 
   1  17   0        0.32       -0.47      1.11 o 
   2  17   0      366.96      371.27      9.89 o 
   3  17   0        4.75        2.25      1.28 o 
   4  17   0        2.32        2.58      1.70 o 
   5  17   0       10.66        7.77      2.05 o 
   0  18   0        0.01       -1.67      1.82 o 
   1  18   0       17.73       22.81      2.86 o 
   2  18   0      132.78      138.44      4.61 o 
   3  18   0        0.04        2.57      1.56 o 
   4  18   0        9.91       12.72      2.11 o 
   5  18   0       10.83        8.92      2.59 o 
   1  19   0       27.33       20.37      2.36 o 
   2  19   0       63.27       67.77      2.99 o 
   3  19   0       10.09        8.63      1.97 o 
   4  19   0       20.05       23.79      2.77 o 
   0  20   0        1.91        1.16      2.31 o 
   1  20   0        6.84        5.86      1.81 o 
   2  20   0        5.44        4.22      1.81 o 
   3  20   0        1.65       -1.50      2.05 o 
   1  21   0        1.11        0.17      1.83 o 
   2  21   0       36.57       31.32      6.46 o 
  -9   1   1        0.00        1.44      2.54 o 
  -8   1   1       10.31       11.45      2.56 o 
  -7   1   1       51.60       50.67      2.00 o 
  -6   1   1      319.62      317.92      6.41 o 
  -5   1   1        2.64        0.81      0.54 o 
  -4   1   1      179.25      171.74      3.33 o 
  -3   1   1       74.92       70.34      1.60 o 
  -2   1   1      462.13      434.80      8.02 o 
  -1   1   1     1219.49     1254.60     24.27 o 
   0   1   1       16.19       16.19      0.42 o 
   1   1   1      305.07      315.24      6.26 o 
   2   1   1       69.01       75.37      1.63 o 
   3   1   1     2334.51     2495.32     45.17 o 
   4   1   1       18.49       16.11      0.75 o 
   5   1   1       39.37       37.33      1.67 o 
   6   1   1        2.78        1.19      1.02 o 
   7   1   1       26.40       28.04      2.06 o 
   8   1   1       63.25       87.27      3.90 o 
  -9   2   1       33.02       38.93      5.46 o 
  -8   2   1       35.55       35.67      2.28 o 
  -7   2   1      164.12      175.84      4.31 o 
  -6   2   1     1944.37     1909.95     37.45 o 
  -5   2   1       75.88       74.85      1.89 o 
  -4   2   1      290.52      312.10      6.05 o 
  -3   2   1       98.97      116.48      2.42 o 
  -2   2   1      817.71      857.36     15.62 o 
  -1   2   1     7501.58     7732.58    139.18 o 
   0   2   1      767.01      764.12     13.86 o 
   1   2   1      365.00      378.65      8.08 o 
   2   2   1      302.63      274.41      5.41 o 
   3   2   1      109.01      102.70      2.85 o 
   4   2   1       21.17       20.89      0.90 o 
   5   2   1       61.10       58.99      2.16 o 
   6   2   1        4.70        3.02      1.09 o 
   7   2   1       13.33       13.68      2.59 o 
   8   2   1        4.36        4.52      1.69 o 
  -9   3   1       56.66       70.68      7.18 o 
  -8   3   1        2.62        2.92      1.99 o 
  -7   3   1       33.03       32.49      1.48 o 
  -6   3   1      225.06      224.88      5.13 o 
  -5   3   1        1.76        1.67      0.55 o 
  -4   3   1      279.30      286.58      5.60 o 
  -3   3   1        0.36       -0.23      0.32 o 
  -2   3   1       55.05       38.60      0.95 o 
  -1   3   1     1631.78     1720.73     31.07 o 
   0   3   1     3523.68     3809.85     68.56 o 
   1   3   1     1219.22     1180.80     22.90 o 
   2   3   1      316.56      324.86      6.13 o 
   3   3   1      513.01      536.43     10.03 o 
   4   3   1       49.47       45.89      1.29 o 
   5   3   1      248.36      234.49      7.47 o 
   6   3   1        8.24       12.64      2.41 o 
   7   3   1        3.67        4.49      1.54 o 
   8   3   1       21.88       24.66      2.42 o 
  -9   4   1        0.01       -0.72      3.59 o 
  -8   4   1       13.16       16.08      1.75 o 
  -7   4   1       13.82       13.55      1.30 o 
  -6   4   1       57.24       60.43      1.81 o 
  -5   4   1        5.98        6.65      0.91 o 
  -4   4   1      126.15      107.87      2.95 o 
  -3   4   1        6.89       11.47      0.54 o 
  -2   4   1      306.62      301.14      5.68 o 
  -1   4   1     1686.24     1646.19     31.84 o 
   0   4   1    12020.80    12182.98    219.20 o 
   1   4   1      147.72      155.36      3.04 o 
   2   4   1       93.51       79.14      1.72 o 
   3   4   1        0.74        0.87      0.40 o 
   4   4   1       12.70       14.36      0.84 o 
   5   4   1     1129.98     1101.41     23.68 o 
   6   4   1      502.21      449.49     11.36 o 
   7   4   1        0.36        0.32      1.17 o 
   8   4   1        1.21        0.99      2.10 o 
  -9   5   1        0.99        4.02      4.02 o 
  -8   5   1       37.07       42.18      3.33 o 
  -7   5   1       42.60       41.95      2.05 o 
  -6   5   1       50.56       45.83      1.94 o 
  -5   5   1       20.03       18.42      0.98 o 
  -4   5   1      154.67      132.18      2.84 o 
  -3   5   1      772.66      890.42     17.49 o 
  -2   5   1      253.46      220.24      4.61 o 
  -1   5   1      499.83      541.38     10.72 o 
   0   5   1     1651.83     1771.49     32.01 o 
   1   5   1       36.37       49.71      1.17 o 
   2   5   1       44.22       52.03      1.40 o 
   3   5   1      194.84      185.76      5.12 o 
   4   5   1        1.22        1.19      0.57 o 
   5   5   1      865.70      823.61     17.96 o 
   6   5   1       13.02       11.15      1.25 o 
   7   5   1       23.85       21.90      2.29 o 
   8   5   1        4.29        2.00      2.27 o 
  -8   6   1       61.95       72.68      3.86 o 
  -7   6   1       59.04       49.40      2.24 o 
  -6   6   1        2.90        3.24      0.92 o 
  -5   6   1       82.15       80.52      2.23 o 
  -4   6   1      325.47      340.65      9.94 o 
  -3   6   1     1538.63     1669.66     30.39 o 
  -2   6   1        2.49        4.42      0.56 o 
  -1   6   1      253.68      239.02      4.96 o 
   0   6   1       15.10       14.75      0.57 o 
   1   6   1       51.41       52.03      1.24 o 
   2   6   1        6.67        6.05      0.58 o 
   3   6   1      200.81      196.81      4.34 o 
   4   6   1       57.00       53.92      1.84 o 
   5   6   1        1.41        2.22      0.86 o 
   6   6   1        2.66        1.73      1.03 o 
   7   6   1        1.60       -1.22      1.22 o 
   8   6   1        5.37        3.52      2.25 o 
  -8   7   1       95.79       94.17      4.02 o 
  -7   7   1       52.90       48.06      2.84 o 
  -6   7   1       11.83       13.05      1.57 o 
  -5   7   1        1.78        1.31      1.16 o 
  -4   7   1      221.58      213.31      4.94 o 
  -3   7   1      143.63      175.30      3.56 o 
  -2   7   1       17.76       15.87      0.71 o 
  -1   7   1      693.16      721.31     14.30 o 
   0   7   1      125.57      128.58      2.65 o 
   1   7   1       77.54       82.96      1.93 o 
   2   7   1      471.61      498.10     10.08 o 
   3   7   1        9.56        5.56      0.66 o 
   4   7   1      171.98      168.08      4.30 o 
   5   7   1      274.06      265.14      6.45 o 
   6   7   1       21.54       28.51      2.33 o 
   7   7   1        5.48        4.97      1.75 o 
   8   7   1        2.10        0.22      1.88 o 
  -8   8   1        7.77        9.26      1.97 o 
  -7   8   1        8.05        6.21      1.40 o 
  -6   8   1       49.53       52.03      2.04 o 
  -5   8   1       57.11       60.30      2.10 o 
  -4   8   1      248.68      238.76      6.04 o 
  -3   8   1      451.23      435.62      9.57 o 
  -2   8   1       73.92       69.73      1.82 o 
  -1   8   1      204.48      216.83      6.10 o 
   0   8   1        2.93        2.39      0.48 o 
   1   8   1      223.31      214.75      4.27 o 
   2   8   1      644.93      717.56     13.32 o 
   3   8   1      104.29      107.22      4.00 o 
   4   8   1      107.41      102.07      2.90 o 
   5   8   1        0.14       -0.64      0.89 o 
   6   8   1       48.64       47.61      2.26 o 
   7   8   1       64.67       64.45      3.23 o 
   8   8   1        3.77        2.65      2.59 o 
  -8   9   1        1.92        3.70      1.83 o 
  -7   9   1        0.15        0.21      1.26 o 
  -6   9   1       95.74       89.17      2.90 o 
  -5   9   1        1.98       -0.54      0.81 o 
  -4   9   1        9.85        7.69      0.96 o 
  -3   9   1        6.22        1.73      0.62 o 
  -2   9   1       16.91       15.71      0.78 o 
  -1   9   1       17.45       14.25      0.74 o 
   0   9   1      369.33      418.63      7.97 o 
   1   9   1       90.33       91.62      2.11 o 
   2   9   1      424.09      456.78      9.37 o 
   3   9   1        8.30        9.26      0.81 o 
   4   9   1      319.42      294.85      7.76 o 
   5   9   1        2.97        1.10      1.03 o 
   6   9   1       25.82       24.80      1.82 o 
   7   9   1      103.28      116.04      4.68 o 
  -8  10   1        0.28        0.21      1.79 o 
  -7  10   1        2.21        1.05      1.33 o 
  -6  10   1        0.07       -0.14      1.14 o 
  -5  10   1      229.36      196.12      5.09 o 
  -4  10   1        2.67        1.11      0.72 o 
  -3  10   1        0.42        0.50      0.64 o 
  -2  10   1       13.25       13.48      0.81 o 
  -1  10   1      163.62      156.17      3.58 o 
   0  10   1      113.16      127.04      2.75 o 
   1  10   1       57.99       64.33      1.63 o 
   2  10   1        8.33        7.69      0.91 o 
   3  10   1        9.45       11.04      1.02 o 
   4  10   1       85.25       85.80      3.02 o 
   5  10   1       10.64       10.20      1.46 o 
   6  10   1       34.45       29.58      1.92 o 
   7  10   1        6.14        7.37      1.93 o 
  -8  11   1        3.30        1.15      1.84 o 
  -7  11   1       26.74       28.71      2.14 o 
  -6  11   1       78.64       71.23      3.39 o 
  -5  11   1        1.66        2.82      1.10 o 
  -4  11   1       84.81       83.67      2.65 o 
  -3  11   1       17.12       17.10      1.61 o 
  -2  11   1        0.01       -0.17      0.56 o 
  -1  11   1       94.41      108.42      2.71 o 
   0  11   1      518.99      548.41     10.39 o 
   1  11   1       74.93       79.90      2.04 o 
   2  11   1      331.18      327.01      7.60 o 
   3  11   1       36.85       36.16      1.67 o 
   4  11   1      249.13      231.92      6.44 o 
   5  11   1       54.39       51.50      2.36 o 
   6  11   1        2.19        1.89      1.34 o 
   7  11   1        5.19        6.81      2.09 o 
  -7  12   1        2.37        2.12      1.44 o 
  -6  12   1       15.81       14.06      2.26 o 
  -5  12   1       23.63       23.69      1.87 o 
  -4  12   1        4.43        2.39      0.92 o 
  -3  12   1       18.65       16.64      1.26 o 
  -2  12   1      114.28      108.04      3.44 o 
  -1  12   1      139.63      151.55      3.60 o 
   0  12   1       30.18       31.31      1.21 o 
   1  12   1       21.81       19.89      1.09 o 
   2  12   1        0.71       -0.05      0.73 o 
   3  12   1        4.39        5.23      1.03 o 
   4  12   1       19.42       22.39      1.78 o 
   5  12   1       50.70       48.99      2.38 o 
   6  12   1        0.50        0.79      1.35 o 
   7  12   1       51.08       64.13      3.07 o 
  -7  13   1        5.58        6.44      1.88 o 
  -6  13   1        0.28       -1.26      1.26 o 
  -5  13   1       23.01       20.55      1.53 o 
  -4  13   1        7.87        6.61      1.17 o 
  -3  13   1       85.85       81.43      2.79 o 
  -2  13   1      176.72      171.20      4.47 o 
  -1  13   1      210.23      229.54      5.17 o 
   0  13   1      136.57      141.31      3.76 o 
   1  13   1       67.12       71.85      2.59 o 
   2  13   1       30.72       29.50      1.41 o 
   3  13   1      188.98      180.94      5.28 o 
   4  13   1        0.03       -0.17      1.06 o 
   5  13   1        0.83       -0.12      1.16 o 
   6  13   1        1.45        0.83      1.37 o 
  -7  14   1       19.39       30.42      2.79 o 
  -6  14   1        0.37        2.74      1.43 o 
  -5  14   1       74.66       70.58      3.98 o 
  -4  14   1       94.42       89.01      2.93 o 
  -3  14   1        0.71       -0.61      0.82 o 
  -2  14   1      702.61      683.78     15.22 o 
  -1  14   1       77.60       77.57      2.78 o 
   0  14   1        2.59        1.36      1.20 o 
   1  14   1       67.20       66.74      2.54 o 
   2  14   1       77.20       73.41      2.76 o 
   3  14   1      255.33      251.62      6.97 o 
   4  14   1      182.12      169.92      5.22 o 
   5  14   1        0.05       -0.26      1.29 o 
   6  14   1       14.20       19.63      2.64 o 
  -6  15   1        3.78        2.42      1.66 o 
  -5  15   1        6.65        5.79      1.47 o 
  -4  15   1       57.71       57.18      2.28 o 
  -3  15   1        7.56        8.05      1.24 o 
  -2  15   1      506.70      502.67     12.77 o 
  -1  15   1       55.61       63.42      2.69 o 
   0  15   1        6.03        5.68      1.17 o 
   1  15   1       69.01       74.67      2.80 o 
   2  15   1       26.16       27.29      1.65 o 
   3  15   1      125.18      125.25      4.68 o 
   4  15   1      112.90      103.29      3.72 o 
   5  15   1        0.07       -0.91      1.30 o 
   6  15   1        4.66        3.29      1.81 o 
  -6  16   1       35.72       40.98      5.69 o 
  -5  16   1      114.15      120.99      4.25 o 
  -4  16   1      186.31      184.01      5.11 o 
  -3  16   1       16.47       19.60      2.61 o 
  -2  16   1        4.84        4.48      1.24 o 
  -1  16   1       47.53       51.17      2.28 o 
   0  16   1        0.29       -0.42      0.98 o 
   1  16   1      330.78      349.43      9.29 o 
   2  16   1        1.45        1.09      1.12 o 
   3  16   1        0.17        0.21      1.33 o 
   4  16   1       35.20       34.77      2.39 o 
   5  16   1        4.33        5.72      1.77 o 
  -5  17   1       69.90       69.53      3.48 o 
  -4  17   1       96.42       97.31      3.66 o 
  -3  17   1       28.04       27.71      2.64 o 
  -2  17   1      195.76      188.35      5.69 o 
  -1  17   1        0.14       -1.17      1.17 o 
   0  17   1       23.98       24.65      1.93 o 
   1  17   1       84.86       98.03      3.56 o 
   2  17   1        4.11        1.90      1.25 o 
   3  17   1       71.55       66.12      3.86 o 
   4  17   1       23.14       28.86      3.01 o 
   5  17   1        9.13        8.89      2.06 o 
  -5  18   1        2.82        2.96      1.99 o 
  -4  18   1       36.86       42.55      2.37 o 
  -3  18   1        0.26        0.41      1.33 o 
  -2  18   1       11.80       12.02      1.70 o 
  -1  18   1        2.61        4.11      1.61 o 
   0  18   1        0.00       -1.31      1.31 o 
   1  18   1      177.09      179.82      7.96 o 
   2  18   1       13.53       14.11      2.06 o 
   3  18   1        5.83        6.56      1.82 o 
   4  18   1        2.84        4.85      1.90 o 
  -4  19   1      138.28      141.34      5.72 o 
  -3  19   1       14.15       15.69      3.16 o 
  -2  19   1       10.95       11.73      2.10 o 
  -1  19   1        0.07        0.61      1.49 o 
   0  19   1       15.18       10.26      2.04 o 
   1  19   1      181.23      176.31      6.32 o 
   2  19   1       26.88       31.11      2.50 o 
   3  19   1        0.94       -0.99      1.70 o 
  -3  20   1        9.52       10.03      2.04 o 
  -2  20   1       32.42       31.89      2.42 o 
  -1  20   1        4.91        4.53      1.73 o 
   0  20   1        0.15       -0.28      1.57 o 
   1  20   1       85.69       91.21      4.15 o 
   2  20   1        1.41       -0.40      1.71 o 
  -2  21   1       54.64       59.30      3.89 o 
  -1  21   1       15.35       22.77      4.75 o 
   0  21   1        0.05       -0.60      1.83 o 
   1  21   1        6.96       -0.72      4.17 o 
  -9   0   2       16.32       24.13      5.17 o 
  -8   0   2       13.29       23.00      3.29 o 
  -7   0   2      589.21      614.62     19.51 o 
  -6   0   2        5.12        5.35      2.25 o 
  -5   0   2      220.00      192.38      5.67 o 
  -4   0   2       88.21       75.84      2.53 o 
  -3   0   2      220.14      223.09      6.14 o 
  -2   0   2       74.61       65.35      4.81 o 
  -1   0   2        9.24        4.76      0.43 o 
   0   0   2        2.30        3.33      0.44 o 
   1   0   2     2108.63     1989.07     50.92 o 
   2   0   2      294.76      323.88      8.72 o 
   3   0   2       60.52       53.64      1.95 o 
   4   0   2       14.34       14.88      2.08 o 
   5   0   2       12.53       12.35      1.76 o 
   6   0   2      113.48       84.41      4.98 o 
   7   0   2        0.20       -1.62      1.98 o 
   8   0   2        3.06        1.18      2.53 o 
  -9   1   2        1.00        4.88      3.88 o 
  -8   1   2       34.71       36.39      2.31 o 
  -7   1   2       85.54       89.85      2.61 o 
  -6   1   2       98.09       95.25      2.38 o 
  -5   1   2      142.07      136.24      2.99 o 
  -4   1   2      309.88      336.98      6.48 o 
  -3   1   2     1551.12     1637.41     29.75 o 
  -2   1   2        8.29        4.64      0.40 o 
  -1   1   2     2968.08     3107.11     55.98 o 
   0   1   2      150.72      136.26      2.68 o 
   1   1   2        4.64        3.57      0.39 o 
   2   1   2     3812.77     4049.30     77.93 o 
   3   1   2      274.03      287.53      6.02 o 
   4   1   2       75.67       71.50      1.98 o 
   5   1   2        0.02       -0.07      0.81 o 
   6   1   2       25.20       25.02      1.94 o 
   7   1   2        3.82        5.79      1.65 o 
   8   1   2       52.56       64.90      3.44 o 
  -9   2   2       17.20       23.42      5.46 o 
  -8   2   2       11.10       13.44      2.86 o 
  -7   2   2      605.21      637.33     14.27 o 
  -6   2   2      697.23      716.37     13.55 o 
  -5   2   2      115.10      107.11      2.33 o 
  -4   2   2      314.41      345.70      6.65 o 
  -3   2   2      831.85      895.71     16.41 o 
  -2   2   2      426.08      447.29      8.29 o 
  -1   2   2    12909.95    13621.66    245.13 o 
   0   2   2      467.26      467.48      8.63 o 
   1   2   2      461.00      451.44      9.40 o 
   2   2   2      346.27      378.37      7.68 o 
   3   2   2        7.91       10.68      0.64 o 
   4   2   2      184.14      165.29      4.03 o 
   5   2   2       34.46       30.86      1.58 o 
   6   2   2        5.84        5.70      1.56 o 
   7   2   2        1.60        1.84      1.41 o 
   8   2   2        1.25       -0.26      1.78 o 
  -9   3   2        4.60        3.71      2.89 o 
  -8   3   2       15.41       13.27      2.42 o 
  -7   3   2        0.00        0.17      1.07 o 
  -6   3   2      230.54      226.06      5.12 o 
  -5   3   2       15.30       14.90      0.79 o 
  -4   3   2        0.15       -0.13      0.40 o 
  -3   3   2       37.44       46.92      1.19 o 
  -2   3   2      387.36      378.22      7.08 o 
  -1   3   2    12841.11    13377.98    240.47 o 
   0   3   2       15.50       16.33      0.55 o 
   1   3   2      196.43      200.81      4.22 o 
   2   3   2       38.10       40.40      1.20 o 
   3   3   2        6.80        6.95      0.69 o 
   4   3   2      439.15      405.29      9.15 o 
   5   3   2      151.25      150.31      6.87 o 
   6   3   2        6.71        5.25      1.26 o 
   7   3   2       17.52       17.40      2.78 o 
   8   3   2        5.47        9.59      2.20 o 
  -9   4   2        9.96       16.24      9.19 o 
  -8   4   2       25.22       26.24      2.14 o 
  -7   4   2      186.23      177.53      5.22 o 
  -6   4   2        0.98        0.23      0.73 o 
  -5   4   2        8.15        8.04      0.90 o 
  -4   4   2      176.86      187.94      3.83 o 
  -3   4   2       24.28       21.50      0.72 o 
  -2   4   2      784.37      785.97     14.42 o 
  -1   4   2        9.89        9.73      0.49 o 
   0   4   2       27.46       28.90      0.93 o 
   1   4   2        3.89        2.65      0.41 o 
   2   4   2       54.16       51.36      1.86 o 
   3   4   2      147.07      135.34      4.10 o 
   4   4   2       16.06       15.74      1.04 o 
   5   4   2       57.04       45.81      2.01 o 
   6   4   2       85.70       84.17      3.11 o 
   7   4   2        0.49       -0.30      1.45 o 
   8   4   2      116.60      142.53      6.44 o 
  -9   5   2        1.20       -2.54      2.54 o 
  -8   5   2        0.51       -1.35      1.45 o 
  -7   5   2       65.67       61.13      2.55 o 
  -6   5   2        3.19        0.61      0.84 o 
  -5   5   2        2.41        3.15      0.72 o 
  -4   5   2      337.29      351.82      6.79 o 
  -3   5   2      280.05      256.01      5.08 o 
  -2   5   2       38.39       41.66      1.02 o 
  -1   5   2     1171.68     1194.03     21.75 o 
   0   5   2      285.07      308.73      5.87 o 
   1   5   2       94.96       86.26      1.90 o 
   2   5   2       11.57       15.03      0.63 o 
   3   5   2       15.50       16.00      0.82 o 
   4   5   2       19.05       15.21      1.16 o 
   5   5   2        1.99        4.47      1.11 o 
   6   5   2       11.38        9.27      1.73 o 
   7   5   2       54.39       61.38      2.77 o 
   8   5   2       44.39       47.86      3.51 o 
  -9   6   2       27.60       32.31      3.55 o 
  -8   6   2       16.27       22.63      4.96 o 
  -7   6   2        9.64        7.13      1.34 o 
  -6   6   2      168.39      151.01      4.06 o 
  -5   6   2       66.72       56.52      1.94 o 
  -4   6   2     1008.69     1106.13     20.39 o 
  -3   6   2       17.21       15.74      0.66 o 
  -2   6   2      136.24      140.41      2.89 o 
  -1   6   2     1305.60     1339.17     24.38 o 
   0   6   2     2397.69     2670.27     48.26 o 
   1   6   2      229.71      254.41      5.33 o 
   2   6   2       34.18       28.08      1.00 o 
   3   6   2        3.01        3.32      0.68 o 
   4   6   2        0.08       -0.53      0.79 o 
   5   6   2      134.81      119.30      3.45 o 
   6   6   2       23.48       19.09      2.08 o 
   7   6   2        9.87        9.33      1.93 o 
  -9   7   2       11.91        9.57      2.63 o 
  -8   7   2        7.53        7.18      2.01 o 
  -7   7   2        2.12        2.42      1.18 o 
  -6   7   2        4.89        4.19      1.27 o 
  -5   7   2       50.64       59.09      2.04 o 
  -4   7   2      260.98      236.50      5.14 o 
  -3   7   2       15.30       14.48      0.75 o 
  -2   7   2        0.00        1.33      0.95 o 
  -1   7   2        8.61       10.27      0.79 o 
   0   7   2     1079.39     1341.56     24.48 o 
   1   7   2      713.15      713.10     13.96 o 
   2   7   2      127.20      121.09      3.13 o 
   3   7   2       19.87       19.56      1.07 o 
   4   7   2       39.11       35.68      1.56 o 
   5   7   2      473.08      454.17     11.43 o 
   6   7   2        3.72        0.05      1.34 o 
   7   7   2        0.62       -1.47      1.47 o 
  -8   8   2        0.24       -1.82      1.82 o 
  -7   8   2       31.67       27.40      1.79 o 
  -6   8   2        3.23        1.13      0.93 o 
  -5   8   2        0.73       -0.23      0.75 o 
  -4   8   2       30.81       38.80      3.27 o 
  -3   8   2       27.38       29.37      1.08 o 
  -2   8   2        0.13        0.27      0.45 o 
  -1   8   2       58.12       57.42      1.45 o 
   0   8   2       53.32       64.98      1.61 o 
   1   8   2        0.20        0.70      0.42 o 
   2   8   2        4.19        2.49      0.85 o 
   3   8   2        0.84        0.47      0.66 o 
   4   8   2        1.81        1.14      0.86 o 
   5   8   2      660.53      642.84     15.89 o 
   6   8   2        0.02       -0.36      1.31 o 
   7   8   2       18.24       16.24      3.71 o 
  -8   9   2        8.28        5.24      2.09 o 
  -7   9   2        9.39        9.10      2.21 o 
  -6   9   2      115.47      112.85      3.38 o 
  -5   9   2        0.85        0.21      0.79 o 
  -4   9   2      234.86      223.83      5.50 o 
  -3   9   2      134.73      126.59      3.06 o 
  -2   9   2      481.44      439.51      9.71 o 
  -1   9   2       24.75       25.38      0.88 o 
   0   9   2      127.75      140.26      3.01 o 
   1   9   2        0.31       -0.32      0.45 o 
   2   9   2       63.66       65.73      1.89 o 
   3   9   2      823.62      831.65     18.12 o 
   4   9   2       26.04       23.89      1.55 o 
   5   9   2      192.30      197.04      5.79 o 
   6   9   2        0.06       -1.40      1.40 o 
   7   9   2        3.06        2.67      1.78 o 
  -8  10   2        5.76        3.55      2.12 o 
  -7  10   2       87.42       75.67      3.06 o 
  -6  10   2        0.87       -1.03      1.03 o 
  -5  10   2        0.00       -0.83      0.83 o 
  -4  10   2       60.69       58.93      2.20 o 
  -3  10   2      224.97      209.11      5.14 o 
  -2  10   2       38.78       30.18      1.17 o 
  -1  10   2       71.51       76.60      2.07 o 
   0  10   2       55.69       61.85      1.90 o 
   1  10   2        1.19        0.56      0.51 o 
   2  10   2        0.17       -0.01      0.58 o 
   3  10   2     1321.35     1266.07     29.83 o 
   4  10   2       35.04       31.01      1.70 o 
   5  10   2        1.06        1.78      1.20 o 
   6  10   2        0.51       -1.68      1.68 o 
   7  10   2       10.87       12.07      2.27 o 
  -8  11   2       16.46       17.16      2.81 o 
  -7  11   2       32.78       39.42      2.50 o 
  -6  11   2      163.24      145.85      4.66 o 
  -5  11   2       26.71       23.77      1.40 o 
  -4  11   2        0.39       -0.23      0.77 o 
  -3  11   2        8.38        8.89      0.99 o 
  -2  11   2      770.27      772.55     15.56 o 
  -1  11   2        0.50        0.35      0.55 o 
   0  11   2       33.00       32.61      1.22 o 
   1  11   2       14.14       15.19      0.92 o 
   2  11   2      137.28      135.54      4.06 o 
   3  11   2      343.02      330.79      8.67 o 
   4  11   2       94.44       91.81      3.26 o 
   5  11   2       48.44       44.72      2.27 o 
   6  11   2        0.01       -0.43      1.59 o 
   7  11   2       35.23       33.76      6.46 o 
  -8  12   2        8.44       12.21      4.74 o 
  -7  12   2        0.95       -1.56      1.56 o 
  -6  12   2       58.34       42.24      2.19 o 
  -5  12   2       14.69       15.81      2.08 o 
  -4  12   2        0.87        0.51      0.92 o 
  -3  12   2       17.00       17.81      1.55 o 
  -2  12   2       12.94       15.55      1.33 o 
  -1  12   2        4.18        4.22      0.73 o 
   0  12   2        3.95        3.93      0.73 o 
   1  12   2       14.80       15.02      1.13 o 
   2  12   2       57.27       62.88      2.41 o 
   3  12   2        0.63        0.07      1.07 o 
   4  12   2        0.51       -0.76      1.06 o 
   5  12   2       13.49       15.43      1.80 o 
   6  12   2        0.77        0.01      1.66 o 
  -7  13   2        4.35        5.93      1.91 o 
  -6  13   2       30.93       28.09      2.24 o 
  -5  13   2       32.49       31.81      1.97 o 
  -4  13   2       25.28       24.83      1.45 o 
  -3  13   2       48.51       48.01      1.90 o 
  -2  13   2      164.77      160.37      4.51 o 
  -1  13   2        0.39       -0.11      0.67 o 
   0  13   2        0.23       -0.49      0.79 o 
   1  13   2        4.63        2.54      0.95 o 
   2  13   2       67.14       70.60      2.65 o 
   3  13   2      130.65      132.46      4.28 o 
   4  13   2       30.79       31.48      1.87 o 
   5  13   2       42.89       42.26      2.31 o 
   6  13   2        2.45        3.87      1.84 o 
  -7  14   2        1.21       -1.21      1.63 o 
  -6  14   2        0.21        0.15      1.47 o 
  -5  14   2      253.24      255.71      6.61 o 
  -4  14   2        0.44       -0.29      0.94 o 
  -3  14   2       28.69       28.14      1.52 o 
  -2  14   2        3.07        3.22      0.95 o 
  -1  14   2        4.84        6.50      1.01 o 
   0  14   2        0.10       -0.51      0.86 o 
   1  14   2       41.27       33.86      1.77 o 
   2  14   2        2.95        1.83      1.15 o 
   3  14   2       40.91       39.85      2.09 o 
   4  14   2        0.16        0.48      1.42 o 
   5  14   2        0.00       -1.40      1.40 o 
   6  14   2       82.11       87.29      4.73 o 
  -6  15   2        0.23        1.29      1.93 o 
  -5  15   2      190.08      196.86      5.43 o 
  -4  15   2       24.13       24.16      1.59 o 
  -3  15   2      309.38      298.03      7.35 o 
  -2  15   2        0.76        0.07      1.00 o 
  -1  15   2       23.71       26.99      1.60 o 
   0  15   2       37.08       38.10      1.89 o 
   1  15   2      165.00      158.08      4.80 o 
   2  15   2       24.91       29.87      2.06 o 
   3  15   2        2.80        0.00      1.31 o 
   4  15   2       40.66       40.93      2.34 o 
   5  15   2        0.81        0.80      1.53 o 
  -6  16   2        9.44        7.17      2.18 o 
  -5  16   2       23.85       26.63      1.99 o 
  -4  16   2        2.93        2.39      1.23 o 
  -3  16   2      160.96      155.74      4.92 o 
  -2  16   2        3.12        3.46      1.52 o 
  -1  16   2       71.34       74.66      4.33 o 
   0  16   2       13.46       11.51      1.58 o 
   1  16   2        1.70        0.58      1.22 o 
   2  16   2       16.35       17.20      2.67 o 
   3  16   2        0.96        1.89      1.71 o 
   4  16   2       92.84       90.88      5.22 o 
   5  16   2       13.60       12.31      2.49 o 
  -5  17   2       10.16       11.01      1.87 o 
  -4  17   2        0.65        0.83      1.34 o 
  -3  17   2       47.53       45.76      2.33 o 
  -2  17   2       15.91       18.18      1.87 o 
  -1  17   2        1.76        1.80      1.36 o 
   0  17   2        1.77        1.18      1.40 o 
   1  17   2       17.11       21.28      3.17 o 
   2  17   2        3.32        1.07      1.46 o 
   3  17   2       16.34       19.82      2.32 o 
   4  17   2        0.26        1.11      1.71 o 
  -5  18   2       98.20      110.03      6.61 o 
  -4  18   2       33.82       37.56      3.22 o 
  -3  18   2        7.32        8.04      1.87 o 
  -2  18   2       34.25       34.39      2.33 o 
  -1  18   2        2.60        3.26      1.55 o 
   0  18   2        5.81        2.18      1.56 o 
   1  18   2       35.68       36.79      2.37 o 
   2  18   2        6.58        7.81      1.86 o 
   3  18   2        1.18        0.01      1.72 o 
   4  18   2       51.69       52.03      4.37 o 
  -4  19   2       11.88        9.63      1.98 o 
  -3  19   2        1.23       -0.62      1.53 o 
  -2  19   2        8.01        8.26      1.88 o 
  -1  19   2        0.06       -1.42      1.42 o 
   0  19   2        5.60        1.08      1.61 o 
   1  19   2      124.53      115.47      4.68 o 
   2  19   2        0.87       -0.63      1.68 o 
   3  19   2        0.02        1.05      2.64 o 
  -3  20   2       31.24       32.13      2.91 o 
  -2  20   2        4.44        5.75      1.98 o 
  -1  20   2        4.55        2.09      1.88 o 
   0  20   2        4.43        0.86      1.79 o 
   1  20   2       77.18       82.91      4.61 o 
   2  20   2        0.57        3.30      4.02 o 
  -1  21   2        0.01        1.72      2.95 o 
   0  21   2       28.34       32.75      5.17 o 
  -9   1   3        2.35        3.97      1.93 o 
  -8   1   3       77.50       87.57      5.20 o 
  -7   1   3      957.21      958.26     25.67 o 
  -6   1   3       47.79       46.54      1.79 o 
  -5   1   3        0.21       -0.56      0.56 o 
  -4   1   3      143.90      152.93      3.20 o 
  -3   1   3      254.96      250.85      5.25 o 
  -2   1   3      599.88      645.69     12.77 o 
  -1   1   3        5.50        6.91      0.43 o 
   0   1   3      173.69      162.97      3.27 o 
   1   1   3       15.83       15.60      0.60 o 
   2   1   3       19.34       22.18      0.90 o 
   3   1   3       95.80       91.54      3.16 o 
   4   1   3       82.63       80.64      2.51 o 
   5   1   3       24.91       16.10      1.69 o 
   6   1   3        0.29       -0.92      1.23 o 
   7   1   3        8.44       14.51      2.21 o 
  -9   2   3        0.12        3.01      2.73 o 
  -8   2   3        4.47        2.94      1.61 o 
  -7   2   3      163.78      175.40      5.18 o 
  -6   2   3        2.78        2.63      0.85 o 
  -5   2   3       87.08       84.25      2.25 o 
  -4   2   3      107.89      113.41      2.49 o 
  -3   2   3      246.93      255.33      5.35 o 
  -2   2   3       81.52       82.43      1.98 o 
  -1   2   3      594.78      587.90     10.87 o 
   0   2   3      723.68      781.38     15.38 o 
   1   2   3      181.20      170.93      3.74 o 
   2   2   3      687.48      743.37     14.79 o 
   3   2   3       61.15       57.11      2.02 o 
   4   2   3        0.49       -0.72      0.72 o 
   5   2   3      209.82      160.41      4.83 o 
   6   2   3       35.41       28.07      2.13 o 
   7   2   3       25.30       32.46      2.38 o 
  -9   3   3       11.09       20.56      2.97 o 
  -8   3   3        0.50       -0.41      1.41 o 
  -7   3   3       57.64       55.93      2.58 o 
  -6   3   3       52.13       57.83      2.72 o 
  -5   3   3       28.02       33.03      1.53 o 
  -4   3   3      853.19      968.61     16.87 o 
  -3   3   3       39.43       34.10      0.97 o 
  -2   3   3       47.33       49.04      1.31 o 
  -1   3   3      123.80      131.64      2.92 o 
   0   3   3        8.00        4.94      0.46 o 
   1   3   3        2.32        0.33      0.43 o 
   2   3   3     1436.48     1429.21     27.93 o 
   3   3   3        0.87        0.39      0.58 o 
   4   3   3       38.61       38.80      1.84 o 
   5   3   3       71.42       59.08      2.45 o 
   6   3   3        1.37        0.17      1.49 o 
   7   3   3        3.92        6.39      2.78 o 
  -9   4   3      125.78      153.32      6.74 o 
  -8   4   3       13.24        9.54      2.90 o 
  -7   4   3      232.23      231.66      7.36 o 
  -6   4   3        1.41       -0.82      0.92 o 
  -5   4   3        2.19        1.53      0.64 o 
  -4   4   3      268.69      301.18      8.46 o 
  -3   4   3        1.52        1.37      0.40 o 
  -2   4   3       84.31       85.26      1.92 o 
  -1   4   3       21.37       20.95      0.79 o 
   0   4   3       30.36       32.83      0.97 o 
   1   4   3       74.41       66.07      1.76 o 
   2   4   3       38.06       36.71      2.32 o 
   3   4   3        4.45        4.12      0.70 o 
   4   4   3       40.73       39.46      1.84 o 
   5   4   3       17.69       19.97      1.66 o 
   6   4   3        0.13       -0.66      1.22 o 
   7   4   3        0.11       -0.23      1.70 o 
  -9   5   3       19.42       26.28      3.34 o 
  -8   5   3       12.37       15.06      2.41 o 
  -7   5   3       22.67       25.55      1.98 o 
  -6   5   3       70.73       63.37      2.78 o 
  -5   5   3      153.61      155.36      3.66 o 
  -4   5   3        7.82       10.10      0.73 o 
  -3   5   3       78.10       76.69      1.82 o 
  -2   5   3       54.04       62.00      1.52 o 
  -1   5   3      872.15      933.31     17.15 o 
   0   5   3      111.02      120.27      2.59 o 
   1   5   3       63.42       61.07      1.68 o 
   2   5   3      136.43      128.39      3.06 o 
   3   5   3      352.45      330.40      7.68 o 
   4   5   3       59.52       58.12      2.32 o 
   5   5   3       60.96       58.33      2.49 o 
   6   5   3        7.75        6.63      1.44 o 
   7   5   3        0.26        1.07      1.72 o 
  -9   6   3        0.62       -2.09      2.09 o 
  -8   6   3       23.63       25.45      2.39 o 
  -7   6   3      150.05      143.07      5.13 o 
  -6   6   3       44.26       38.78      1.83 o 
  -5   6   3       44.16       38.49      1.93 o 
  -4   6   3       46.32       52.32      1.46 o 
  -3   6   3        1.47        1.45      0.54 o 
  -2   6   3      588.69      642.10     12.00 o 
  -1   6   3     3231.20     3570.88     64.41 o 
   0   6   3      350.51      362.93      6.98 o 
   1   6   3       41.78       43.49      1.45 o 
   2   6   3       10.45       14.30      0.87 o 
   3   6   3      778.97      741.78     16.24 o 
   4   6   3      543.47      515.91     12.87 o 
   5   6   3       50.11       47.42      2.23 o 
   6   6   3        5.36        5.55      1.64 o 
   7   6   3       11.04       12.99      2.88 o 
  -9   7   3       14.90       16.55      2.98 o 
  -8   7   3        0.00        0.43      1.54 o 
  -7   7   3        0.47        1.23      1.32 o 
  -6   7   3       46.13       33.85      2.17 o 
  -5   7   3        0.11       -0.05      0.79 o 
  -4   7   3        0.41       -0.34      0.56 o 
  -3   7   3       78.14       78.30      2.07 o 
  -2   7   3      876.29      876.86     16.24 o 
  -1   7   3      848.87      833.22     17.17 o 
   0   7   3      293.71      313.64      6.13 o 
   1   7   3      152.09      142.13      3.08 o 
   2   7   3       47.05       48.15      1.72 o 
   3   7   3      400.06      394.69      9.36 o 
   4   7   3      383.27      382.99      8.98 o 
   5   7   3       32.71       34.79      1.82 o 
   6   7   3       10.50       11.09      2.26 o 
   7   7   3        1.10        0.42      1.85 o 
  -9   8   3        0.70        0.22      2.84 o 
  -8   8   3       36.22       38.71      2.97 o 
  -7   8   3       38.19       29.72      2.18 o 
  -6   8   3      128.62       98.08      3.35 o 
  -5   8   3        7.66        9.64      1.24 o 
  -4   8   3        0.19        0.14      0.59 o 
  -3   8   3       14.13       14.63      0.92 o 
  -2   8   3       18.24       17.55      1.00 o 
  -1   8   3      703.30      813.49     16.12 o 
   0   8   3      116.19      129.17      2.85 o 
   1   8   3      159.30      155.09      3.34 o 
   2   8   3       12.78       14.60      1.48 o 
   3   8   3        2.85        1.48      0.85 o 
   4   8   3       97.53       95.18      3.00 o 
   5   8   3        6.69        4.33      1.42 o 
   6   8   3        0.40        1.53      1.62 o 
   7   8   3       27.29       30.02      6.32 o 
  -8   9   3       28.98       33.23      2.52 o 
  -7   9   3       22.35       26.41      2.16 o 
  -6   9   3       45.12       38.53      2.90 o 
  -5   9   3       45.77       40.68      1.89 o 
  -4   9   3        4.58        4.73      0.88 o 
  -3   9   3       20.26       21.81      1.01 o 
  -2   9   3      282.64      296.70      6.47 o 
  -1   9   3      616.16      671.14     12.62 o 
   0   9   3        6.72        4.32      0.81 o 
   1   9   3        0.83        2.18      0.64 o 
   2   9   3        1.30        0.33      0.79 o 
   3   9   3      259.60      249.05      8.26 o 
   4   9   3       63.14       58.70      2.78 o 
   5   9   3        5.51        5.47      1.59 o 
   6   9   3       14.45       20.65      2.44 o 
  -8  10   3        5.65        6.09      2.55 o 
  -7  10   3        0.90        0.48      1.30 o 
  -6  10   3       13.20       14.48      1.60 o 
  -5  10   3      195.97      183.20      5.34 o 
  -4  10   3      169.48      161.36      3.95 o 
  -3  10   3        5.31        4.45      0.78 o 
  -2  10   3        8.37        8.77      0.95 o 
  -1  10   3      298.51      323.59      6.92 o 
   0  10   3       50.37       51.21      1.50 o 
   1  10   3       75.79       90.18      2.66 o 
   2  10   3       35.45       35.09      1.55 o 
   3  10   3       41.06       43.39      1.83 o 
   4  10   3      167.95      175.04      8.24 o 
   5  10   3       19.13       19.15      2.26 o 
   6  10   3       44.45       67.19      5.16 o 
  -8  11   3       14.51       20.47      6.69 o 
  -7  11   3        0.19       -0.65      1.59 o 
  -6  11   3       44.79       39.42      2.06 o 
  -5  11   3      128.58      121.64      3.98 o 
  -4  11   3       18.67       17.58      1.34 o 
  -3  11   3      846.88      817.00     17.90 o 
  -2  11   3       15.04       17.17      1.09 o 
  -1  11   3       24.67       22.12      1.07 o 
   0  11   3       42.51       38.78      1.44 o 
   1  11   3      515.00      513.28     11.52 o 
   2  11   3      132.81      122.39      3.54 o 
   3  11   3      113.41      110.79      3.71 o 
   4  11   3        0.05       -1.07      1.07 o 
   5  11   3        0.23        1.98      1.55 o 
   6  11   3      131.03      161.84      6.09 o 
  -8  12   3       28.94       38.94      4.09 o 
  -7  12   3        7.81       10.17      2.06 o 
  -6  12   3        3.18        5.01      1.34 o 
  -5  12   3        8.94        6.15      1.31 o 
  -4  12   3       56.93       57.60      2.15 o 
  -3  12   3     1054.56     1055.14     22.89 o 
  -2  12   3       22.89       22.55      1.15 o 
  -1  12   3        2.71        1.33      0.71 o 
   0  12   3        5.26        3.51      0.77 o 
   1  12   3        1.10        1.89      0.96 o 
   2  12   3      258.06      258.00      7.03 o 
   3  12   3      140.82      144.29      7.38 o 
   4  12   3       28.28       30.36      1.98 o 
   5  12   3      118.19      120.43      4.81 o 
   6  12   3       45.41       46.69      4.45 o 
  -7  13   3       68.55       70.97      4.44 o 
  -6  13   3        1.53        2.16      1.38 o 
  -5  13   3       27.02       25.94      1.77 o 
  -4  13   3       65.65       68.42      2.72 o 
  -3  13   3      129.11      135.00      3.81 o 
  -2  13   3       61.00       62.15      2.28 o 
  -1  13   3        6.27        4.95      0.88 o 
   0  13   3        2.66        1.41      0.86 o 
   1  13   3      132.31      125.46      4.51 o 
   2  13   3       45.69       40.00      2.38 o 
   3  13   3       19.66       22.19      1.98 o 
   4  13   3       12.45       12.95      2.72 o 
   5  13   3       33.49       32.73      2.54 o 
  -7  14   3        7.90        5.55      2.20 o 
  -6  14   3       22.99       29.79      2.32 o 
  -5  14   3       18.34       21.33      2.48 o 
  -4  14   3       16.52       16.70      2.46 o 
  -3  14   3       17.13       18.84      1.50 o 
  -2  14   3       96.44       94.89      2.99 o 
  -1  14   3       32.85       35.24      1.51 o 
   0  14   3       17.04       18.40      1.65 o 
   1  14   3       20.83       23.40      2.24 o 
   2  14   3       19.46       20.68      2.08 o 
   3  14   3        0.18       -0.46      1.36 o 
   4  14   3        4.83        3.08      1.49 o 
   5  14   3        0.07        0.04      2.07 o 
  -6  15   3        2.40        1.81      1.56 o 
  -5  15   3        1.87        1.90      1.38 o 
  -4  15   3        0.46        0.17      1.20 o 
  -3  15   3      102.97      101.46      3.23 o 
  -2  15   3       59.89       61.89      2.31 o 
  -1  15   3       33.24       32.50      1.78 o 
   0  15   3       44.39       36.07      2.97 o 
   1  15   3        2.48        1.37      1.23 o 
   2  15   3        1.69        0.43      1.33 o 
   3  15   3        5.56        4.77      2.05 o 
   4  15   3       20.56       17.62      2.37 o 
  -6  16   3        0.34       -0.11      1.63 o 
  -5  16   3      144.99      166.70      5.38 o 
  -4  16   3        1.56        1.40      1.16 o 
  -3  16   3        1.23        1.37      1.19 o 
  -2  16   3       38.05       42.43      2.16 o 
  -1  16   3       26.34       25.87      2.09 o 
   0  16   3      293.89      256.54      8.07 o 
   1  16   3       17.27       13.71      1.90 o 
   2  16   3        1.66        0.21      1.44 o 
   3  16   3        4.34        6.82      1.93 o 
   4  16   3        0.12       -0.01      1.77 o 
  -5  17   3        2.13        0.47      1.39 o 
  -4  17   3        0.12       -0.56      1.79 o 
  -3  17   3        1.82        2.46      1.48 o 
  -2  17   3        8.44        6.34      1.54 o 
  -1  17   3        3.98        3.64      1.55 o 
   0  17   3        6.00       11.40      1.88 o 
   1  17   3        0.51       -1.45      1.45 o 
   2  17   3        8.78        7.61      2.82 o 
   3  17   3        0.09       -0.21      1.66 o 
  -5  18   3      101.53       96.68      6.61 o 
  -4  18   3        0.02       -1.65      1.65 o 
  -3  18   3       27.42       29.06      2.20 o 
  -2  18   3       59.74       65.55      3.59 o 
  -1  18   3        1.48        0.19      1.54 o 
   0  18   3       21.79       22.10      4.40 o 
   1  18   3        9.55        9.04      3.42 o 
   2  18   3       15.83       14.74      2.29 o 
   3  18   3       44.67       54.49      3.76 o 
  -4  19   3        8.39        7.11      2.67 o 
  -3  19   3       36.25       42.03      2.76 o 
  -2  19   3        5.00        4.72      1.84 o 
  -1  19   3        0.31        0.98      1.70 o 
   0  19   3      146.97      147.85      6.58 o 
   1  19   3        7.91        7.21      1.94 o 
   2  19   3        2.23        2.08      2.35 o 
  -2  20   3       13.28       15.85      2.45 o 
  -1  20   3        0.12       -0.99      2.18 o 
   0  20   3       13.69       16.44      2.93 o 
  -9   0   4      114.73      134.91      7.46 o 
  -8   0   4      178.96      183.30      8.94 o 
  -7   0   4       74.02       71.48      3.57 o 
  -6   0   4        4.04        5.06      2.04 o 
  -5   0   4      216.65      210.07      7.38 o 
  -4   0   4      792.37      842.16     25.79 o 
  -3   0   4        0.00       -0.51      0.72 o 
  -2   0   4       35.39       33.70      1.36 o 
  -1   0   4      491.48      511.79     13.62 o 
   0   0   4       19.86       19.21      1.04 o 
   1   0   4      649.87      656.02     17.36 o 
   2   0   4       84.49       87.43      5.09 o 
   3   0   4        0.02       -0.24      1.00 o 
   4   0   4        4.65        4.34      1.43 o 
   5   0   4        0.01        0.65      1.73 o 
   6   0   4        8.91        8.99      2.62 o 
   7   0   4       14.41       14.94      4.88 o 
  -9   1   4       10.76        6.67      2.37 o 
  -8   1   4       28.79       26.10      2.38 o 
  -7   1   4        5.20        6.90      1.17 o 
  -6   1   4       17.35       19.32      1.27 o 
  -5   1   4      168.68      177.48      4.52 o 
  -4   1   4      215.92      211.25      5.12 o 
  -3   1   4      475.81      465.51     10.34 o 
  -2   1   4      306.91      317.63      6.11 o 
  -1   1   4      112.09      114.62      2.49 o 
   0   1   4        4.69        6.18      0.57 o 
   1   1   4      126.73      129.25      2.79 o 
   2   1   4       40.34       39.39      1.51 o 
   3   1   4       18.95       18.10      1.19 o 
   4   1   4       17.60       19.00      1.66 o 
   5   1   4      143.69      123.38      4.60 o 
   6   1   4        0.18       -0.55      1.50 o 
   7   1   4        0.47       -0.27      2.59 o 
  -9   2   4        8.32        7.21      2.43 o 
  -8   2   4        5.69        6.38      1.84 o 
  -7   2   4        2.09        1.60      1.17 o 
  -6   2   4       13.14       16.67      1.34 o 
  -5   2   4        3.80        3.80      0.92 o 
  -4   2   4      208.21      199.99      4.89 o 
  -3   2   4        7.68        6.61      0.58 o 
  -2   2   4        7.16        5.17      0.48 o 
  -1   2   4       16.90       16.79      0.79 o 
   0   2   4        0.97        0.43      0.42 o 
   1   2   4      258.24      243.03      5.64 o 
   2   2   4        0.04       -0.60      0.60 o 
   3   2   4      122.77      107.43      3.11 o 
   4   2   4       17.88       20.51      1.58 o 
   5   2   4       39.95       33.61      2.70 o 
   6   2   4       12.33       17.84      2.19 o 
  -9   3   4        4.40        3.42      2.27 o 
  -8   3   4       16.64       14.95      2.14 o 
  -7   3   4      254.53      262.80      7.26 o 
  -6   3   4       26.79       24.79      1.38 o 
  -5   3   4       37.28       35.82      1.51 o 
  -4   3   4       46.02       48.24      1.70 o 
  -3   3   4       36.90       35.09      1.17 o 
  -2   3   4      269.69      301.76      5.87 o 
  -1   3   4      538.25      614.15     11.51 o 
   0   3   4      219.46      212.36      4.28 o 
   1   3   4       35.38       38.52      1.29 o 
   2   3   4        1.29        0.48      0.66 o 
   3   3   4       51.29       51.47      1.90 o 
   4   3   4       84.73       78.10      2.89 o 
   5   3   4        2.08        0.08      1.21 o 
   6   3   4        0.28        0.70      1.56 o 
  -9   4   4       31.06       33.65      3.25 o 
  -8   4   4      109.30      116.09      4.63 o 
  -7   4   4       32.98       35.11      2.28 o 
  -6   4   4       84.41       77.66      2.54 o 
  -5   4   4       11.63       10.44      1.04 o 
  -4   4   4       25.84       26.43      1.20 o 
  -3   4   4        0.20        0.06      0.50 o 
  -2   4   4      962.74     1034.93     20.36 o 
  -1   4   4      993.09     1102.44     20.28 o 
   0   4   4       13.08       16.33      0.75 o 
   1   4   4      513.01      492.83     11.79 o 
   2   4   4       34.25       35.72      1.64 o 
   3   4   4       23.31       23.55      1.94 o 
   4   4   4       37.50       33.45      1.78 o 
   5   4   4        0.22       -1.10      1.10 o 
   6   4   4        0.23        1.75      1.85 o 
  -9   5   4        0.77       -0.48      1.94 o 
  -8   5   4      212.75      241.66      7.94 o 
  -7   5   4      289.18      287.43      8.92 o 
  -6   5   4       62.41       62.89      2.85 o 
  -5   5   4       10.84        9.66      1.24 o 
  -4   5   4       25.78       24.50      1.28 o 
  -3   5   4       57.85       61.07      1.75 o 
  -2   5   4     2379.71     2491.09     45.15 o 
  -1   5   4      383.91      441.32      8.42 o 
   0   5   4      356.99      334.36      6.54 o 
   1   5   4        6.36        6.66      0.76 o 
   2   5   4       52.32       47.82      1.61 o 
   3   5   4      234.74      226.05      6.24 o 
   4   5   4       13.73       14.35      2.50 o 
   5   5   4        8.67        5.81      1.41 o 
   6   5   4        1.97        2.35      1.43 o 
  -9   6   4        0.45        3.10      2.08 o 
  -8   6   4       20.36       21.41      2.40 o 
  -7   6   4      141.59      132.88      4.92 o 
  -6   6   4        3.32        1.46      1.17 o 
  -5   6   4       29.71       33.53      1.64 o 
  -4   6   4       13.37       13.68      1.46 o 
  -3   6   4        7.01        8.03      1.04 o 
  -2   6   4      369.16      370.31      7.19 o 
  -1   6   4       76.02       79.23      1.95 o 
   0   6   4        0.00       -0.21      0.48 o 
   1   6   4      123.49      121.55      3.01 o 
   2   6   4        1.24        1.62      0.72 o 
   3   6   4       48.30       48.13      2.09 o 
   4   6   4       16.16       19.28      3.13 o 
   5   6   4        4.79        4.92      1.43 o 
   6   6   4       31.23       34.34      2.48 o 
  -9   7   4        3.03        4.09      2.48 o 
  -8   7   4        4.48        5.60      1.88 o 
  -7   7   4       98.74       94.03      3.95 o 
  -6   7   4        0.03       -0.84      1.37 o 
  -5   7   4        1.02       -0.42      1.01 o 
  -4   7   4      142.68      148.93      4.09 o 
  -3   7   4      662.06      645.76     18.11 o 
  -2   7   4       94.72       94.80      2.26 o 
  -1   7   4       24.44       26.99      1.39 o 
   0   7   4       33.24       33.97      1.15 o 
   1   7   4        9.34        7.58      0.86 o 
   2   7   4     1706.91     1706.61     44.46 o 
   3   7   4       23.39       22.07      1.61 o 
   4   7   4        0.78       -0.58      1.01 o 
   5   7   4       25.34       28.29      2.02 o 
   6   7   4       34.72       39.96      3.31 o 
  -8   8   4       28.71       24.07      2.61 o 
  -7   8   4      128.04      126.75      4.88 o 
  -6   8   4       14.93       16.53      1.87 o 
  -5   8   4      132.90      128.27      4.58 o 
  -4   8   4      311.53      309.60      7.34 o 
  -3   8   4      594.67      589.49     13.36 o 
  -2   8   4      768.96      804.12     16.13 o 
  -1   8   4       10.23       10.14      0.80 o 
   0   8   4        0.26        0.80      0.64 o 
   1   8   4        8.57        9.97      0.96 o 
   2   8   4      809.03      805.19     17.68 o 
   3   8   4       56.86       56.54      2.39 o 
   4   8   4       15.22       19.88      2.99 o 
   5   8   4        3.96        5.91      1.53 o 
   6   8   4       29.37       28.81      2.68 o 
  -8   9   4       33.01       36.68      3.64 o 
  -7   9   4       21.46       16.41      2.13 o 
  -6   9   4        2.85        0.58      1.33 o 
  -5   9   4      241.66      227.23      7.22 o 
  -4   9   4        2.80        2.51      0.92 o 
  -3   9   4       87.25       84.05      2.58 o 
  -2   9   4       32.34       30.68      1.25 o 
  -1   9   4       11.21       13.20      1.00 o 
   0   9   4       73.59       75.76      2.17 o 
   1   9   4       12.51       13.34      1.74 o 
   2   9   4      107.69      109.76      3.25 o 
   3   9   4        8.99        9.31      1.54 o 
   4   9   4       76.33       77.25      3.26 o 
   5   9   4        2.08        0.21      1.46 o 
   6   9   4        8.97       10.96      3.27 o 
  -8  10   4        0.03       -1.76      1.76 o 
  -7  10   4       35.65       28.75      2.53 o 
  -6  10   4        2.40        2.15      1.40 o 
  -5  10   4        3.13        3.42      1.38 o 
  -4  10   4      133.71      136.10      4.18 o 
  -3  10   4       16.81       17.50      1.30 o 
  -2  10   4      158.48      158.97      3.84 o 
  -1  10   4      200.06      218.48      4.97 o 
   0  10   4      136.55      141.64      4.02 o 
   1  10   4        9.23       11.67      1.19 o 
   2  10   4        9.36        8.81      1.16 o 
   3  10   4        0.99       -0.51      0.99 o 
   4  10   4      508.98      489.42     14.13 o 
   5  10   4        0.00       -0.32      1.60 o 
  -8  11   4        1.74        3.75      2.04 o 
  -7  11   4       10.04        6.90      1.83 o 
  -6  11   4        0.39        0.55      1.31 o 
  -5  11   4       20.32       21.29      2.14 o 
  -4  11   4        0.57        0.64      1.01 o 
  -3  11   4        8.98        7.45      1.35 o 
  -2  11   4       42.89       39.99      1.80 o 
  -1  11   4       62.24       59.04      2.56 o 
   0  11   4       38.47       28.05      1.38 o 
   1  11   4        2.59        1.18      0.92 o 
   2  11   4       12.65       12.44      1.38 o 
   3  11   4        2.85        3.61      1.26 o 
   4  11   4      166.74      167.12      6.37 o 
   5  11   4       37.17       45.49      2.82 o 
  -7  12   4        0.05       -0.19      1.64 o 
  -6  12   4        7.35        4.44      2.70 o 
  -5  12   4       10.66        6.10      1.81 o 
  -4  12   4       59.30       61.15      2.57 o 
  -3  12   4       44.80       42.66      2.84 o 
  -2  12   4        2.57        1.98      1.04 o 
  -1  12   4        3.16        2.46      0.83 o 
   0  12   4      124.70      107.97      3.53 o 
   1  12   4        3.70        4.65      1.20 o 
   2  12   4        0.69       -0.78      1.09 o 
   3  12   4        5.49        1.85      1.36 o 
   4  12   4       11.66       11.06      2.05 o 
   5  12   4       75.50       82.18      3.96 o 
  -7  13   4        0.45       -0.75      1.70 o 
  -6  13   4        6.69        4.57      1.74 o 
  -5  13   4       62.29       65.51      5.06 o 
  -4  13   4      135.02      135.34      4.37 o 
  -3  13   4       94.87       96.89      4.09 o 
  -2  13   4       10.93       12.03      1.20 o 
  -1  13   4        1.31        1.27      0.86 o 
   0  13   4       55.15       46.03      2.15 o 
   1  13   4        7.27        4.16      1.43 o 
   2  13   4        3.45        3.14      1.45 o 
   3  13   4       13.90       13.65      1.81 o 
   4  13   4       34.19       32.87      2.71 o 
  -7  14   4        6.37        5.88      3.07 o 
  -6  14   4       11.38       12.16      2.17 o 
  -5  14   4       19.97       20.37      4.08 o 
  -4  14   4       63.00       64.34      3.36 o 
  -3  14   4        6.19        5.40      1.33 o 
  -2  14   4       52.38       53.80      2.69 o 
  -1  14   4        0.15       -0.25      1.32 o 
   0  14   4        1.76        2.02      1.30 o 
   1  14   4       92.14       93.38      3.86 o 
   2  14   4       18.88       20.06      2.36 o 
   3  14   4       32.67       33.28      2.33 o 
   4  14   4       68.50       67.71      3.46 o 
  -6  15   4       13.44        8.76      2.17 o 
  -5  15   4       40.09       40.89      2.60 o 
  -4  15   4        6.55        3.76      1.43 o 
  -3  15   4       43.51       46.08      2.29 o 
  -2  15   4        3.05        2.77      1.39 o 
  -1  15   4        7.05        6.22      1.60 o 
   0  15   4       55.99       53.31      3.48 o 
   1  15   4       20.93       23.48      2.24 o 
   2  15   4       24.20       22.56      2.37 o 
   3  15   4       46.00       55.50      3.15 o 
  -6  16   4        8.96        4.86      3.14 o 
  -5  16   4        5.75        6.96      2.01 o 
  -4  16   4        0.19        0.47      1.38 o 
  -3  16   4        1.28        1.53      1.34 o 
  -2  16   4        6.76        5.84      1.67 o 
  -1  16   4        2.98        1.50      1.37 o 
   0  16   4        1.47        2.39      1.47 o 
   1  16   4        0.13       -0.09      1.54 o 
   2  16   4        0.22       -0.31      1.50 o 
   3  16   4       38.51       52.21      3.12 o 
  -5  17   4        5.33        3.06      1.94 o 
  -4  17   4        0.00       -1.64      1.64 o 
  -3  17   4        1.24        1.00      1.60 o 
  -2  17   4       12.89        7.95      2.15 o 
  -1  17   4       28.37       20.27      2.65 o 
   0  17   4       29.22       30.98      2.65 o 
   1  17   4        9.71       13.57      2.16 o 
   2  17   4        3.03        1.21      1.76 o 
  -4  18   4        1.39        1.79      1.88 o 
  -3  18   4        1.29       -0.87      1.67 o 
  -2  18   4       28.16       26.61      6.54 o 
  -1  18   4        0.05       -1.93      1.93 o 
   0  18   4       17.18       22.47      4.89 o 
   1  18   4       44.30       50.31      3.05 o 
   2  18   4        0.04       -0.31      2.74 o 
  -3  19   4       13.84       13.26      3.25 o 
  -2  19   4       27.29       30.68      4.11 o 
  -1  19   4        6.51        6.72      2.42 o 
   0  19   4        0.16       -2.12      2.12 o 
  -9   1   5       15.94       16.69      3.70 o 
  -8   1   5       24.36       25.50      2.03 o 
  -7   1   5        3.51        1.46      1.06 o 
  -6   1   5        2.02        0.92      0.95 o 
  -5   1   5      131.42      134.46      3.71 o 
  -4   1   5        8.92       10.68      1.04 o 
  -3   1   5        6.13        5.45      0.81 o 
  -2   1   5      132.55      136.56      3.59 o 
  -1   1   5      397.36      411.20      7.94 o 
   0   1   5       17.81       18.35      0.93 o 
   1   1   5       15.99       17.10      1.18 o 
   2   1   5      175.37      176.65      4.64 o 
   3   1   5       11.34       11.88      1.27 o 
   4   1   5      185.51      161.25      5.00 o 
   5   1   5       11.51        9.64      1.92 o 
   6   1   5        0.01       -1.27      1.70 o 
  -9   2   5        5.41        0.95      2.50 o 
  -8   2   5       61.85       61.22      3.18 o 
  -7   2   5       91.79       93.49      3.07 o 
  -6   2   5        9.93       10.95      1.38 o 
  -5   2   5      193.81      201.70      5.14 o 
  -4   2   5       57.29       55.89      1.96 o 
  -3   2   5        7.89        9.60      1.10 o 
  -2   2   5       17.43       20.27      0.93 o 
  -1   2   5       81.27       80.05      1.97 o 
   0   2   5        9.17       10.17      0.88 o 
   1   2   5        2.04        2.10      0.76 o 
   2   2   5       92.39       98.21      3.17 o 
   3   2   5        2.92        3.06      0.98 o 
   4   2   5        3.43        1.39      1.13 o 
   5   2   5        0.31       -0.23      1.48 o 
   6   2   5        0.00       -1.79      2.09 o 
  -9   3   5        0.22       -0.51      2.31 o 
  -8   3   5      155.70      154.49      5.74 o 
  -7   3   5        7.72        4.55      1.42 o 
  -6   3   5       16.77       19.15      1.49 o 
  -5   3   5       18.59       20.63      1.64 o 
  -4   3   5        0.16       -0.16      0.69 o 
  -3   3   5       11.79       15.14      1.78 o 
  -2   3   5       18.86       19.02      0.92 o 
  -1   3   5      145.34      150.41      3.27 o 
   0   3   5       53.93       53.20      1.79 o 
   1   3   5        0.09       -0.52      0.73 o 
   2   3   5      529.51      497.59     11.25 o 
   3   3   5       23.73       26.46      1.60 o 
   4   3   5        0.52       -0.17      1.16 o 
   5   3   5       10.42       10.68      1.87 o 
   6   3   5       15.24       19.67      2.61 o 
  -9   4   5        5.33        2.80      2.10 o 
  -8   4   5      196.32      193.95      6.78 o 
  -7   4   5       21.21       24.52      2.41 o 
  -6   4   5        0.55        0.46      0.96 o 
  -5   4   5        4.17        4.67      0.94 o 
  -4   4   5      243.33      230.15      5.65 o 
  -3   4   5        0.59       -0.32      0.61 o 
  -2   4   5      197.99      214.70      5.54 o 
  -1   4   5       69.69       76.70      1.95 o 
   0   4   5        0.30       -0.60      0.60 o 
   1   4   5      490.08      466.37     10.54 o 
   2   4   5      846.06      845.42     18.43 o 
   3   4   5        1.08        1.81      1.07 o 
   4   4   5       28.19       25.56      1.83 o 
   5   4   5        0.38       -1.62      1.62 o 
   6   4   5        6.80        8.68      3.14 o 
  -9   5   5        0.17        1.59      2.00 o 
  -8   5   5       24.47       20.16      3.98 o 
  -7   5   5       53.04       50.60      3.60 o 
  -6   5   5        7.46        7.89      1.72 o 
  -5   5   5       32.56       33.51      2.12 o 
  -4   5   5      115.88      114.53      3.23 o 
  -3   5   5      184.04      179.96      4.80 o 
  -2   5   5       24.84       34.42      1.85 o 
  -1   5   5        1.38        1.07      0.59 o 
   0   5   5        0.07       -0.07      0.59 o 
   1   5   5      200.52      205.42      4.75 o 
   2   5   5      194.19      182.50      4.78 o 
   3   5   5       16.01       14.61      1.75 o 
   4   5   5       11.06        9.31      1.83 o 
   5   5   5        2.07        1.27      2.04 o 
  -9   6   5        0.86       -1.21      2.80 o 
  -8   6   5       24.67       26.53      2.71 o 
  -7   6   5      154.88      146.61      5.40 o 
  -6   6   5       28.34       28.95      2.10 o 
  -5   6   5       23.67       22.32      1.57 o 
  -4   6   5      133.49      124.57      3.88 o 
  -3   6   5        7.36        7.19      1.00 o 
  -2   6   5       83.71       92.07      3.67 o 
  -1   6   5       34.90       38.25      1.33 o 
   0   6   5        1.75        2.64      0.73 o 
   1   6   5       84.25       84.01      2.41 o 
   2   6   5      103.54       97.93      3.34 o 
   3   6   5       37.64       36.43      1.94 o 
   4   6   5       13.69       14.49      3.44 o 
   5   6   5        0.49       -1.61      1.61 o 
  -8   7   5       48.43       53.01      4.21 o 
  -7   7   5        8.76       13.97      1.96 o 
  -6   7   5        7.70        7.02      1.91 o 
  -5   7   5        4.77        3.91      1.09 o 
  -4   7   5       15.55       14.72      1.46 o 
  -3   7   5       19.87       20.57      1.37 o 
  -2   7   5      122.33      116.34      3.39 o 
  -1   7   5        2.94        4.34      0.79 o 
   0   7   5       10.69       13.54      1.09 o 
   1   7   5       15.73       16.61      1.21 o 
   2   7   5       42.44       42.16      2.00 o 
   3   7   5       93.28       92.62      3.36 o 
   4   7   5       33.17       36.63      1.93 o 
   5   7   5       70.28       94.01      3.38 o 
  -8   8   5       24.29       31.08      4.00 o 
  -7   8   5        6.42        5.65      1.72 o 
  -6   8   5       31.96       29.41      2.06 o 
  -5   8   5        1.31       -0.87      1.13 o 
  -4   8   5       85.78       93.78      3.83 o 
  -3   8   5       47.59       46.66      2.03 o 
  -2   8   5      617.27      619.01     13.74 o 
  -1   8   5        3.99        5.88      0.90 o 
   0   8   5      115.69      112.36      2.95 o 
   1   8   5        4.51        4.38      0.99 o 
   2   8   5        6.05        4.34      1.25 o 
   3   8   5       36.94       32.43      1.92 o 
   4   8   5       40.32       35.87      2.14 o 
   5   8   5       88.01      109.62      4.12 o 
  -8   9   5       58.69       60.53      3.43 o 
  -7   9   5       27.99       22.55      2.57 o 
  -6   9   5       35.24       33.69      2.28 o 
  -5   9   5        6.55        7.97      1.57 o 
  -4   9   5      741.60      745.52     18.23 o 
  -3   9   5      213.29      198.36      6.25 o 
  -2   9   5      446.54      446.16     10.24 o 
  -1   9   5       53.42       52.91      2.19 o 
   0   9   5      106.04      105.79      2.88 o 
   1   9   5      215.68      210.31      5.38 o 
   2   9   5       42.07       43.86      2.10 o 
   3   9   5      156.19      164.85      7.45 o 
   4   9   5        0.69        0.03      1.38 o 
   5   9   5       12.90       12.54      2.39 o 
  -8  10   5       37.18       40.89      2.98 o 
  -7  10   5        0.67       -1.60      1.60 o 
  -6  10   5        0.02       -0.41      1.38 o 
  -5  10   5       43.59       45.06      2.50 o 
  -4  10   5      507.72      495.90     12.54 o 
  -3  10   5       34.19       33.83      1.60 o 
  -2  10   5      193.22      200.52      5.17 o 
  -1  10   5       53.52       43.29      2.51 o 
   0  10   5       88.33       90.25      2.84 o 
   1  10   5       59.85       58.82      3.01 o 
   2  10   5        4.21        3.64      1.14 o 
   3  10   5      127.98      140.96      4.64 o 
   4  10   5        0.71       -1.68      1.68 o 
  -7  11   5        3.77        1.20      1.73 o 
  -6  11   5       10.75        7.31      1.83 o 
  -5  11   5        1.69        1.08      1.39 o 
  -4  11   5       16.54       14.18      1.88 o 
  -3  11   5       53.88       60.13      2.50 o 
  -2  11   5       26.73       24.59      1.41 o 
  -1  11   5       12.71       16.64      1.88 o 
   0  11   5        0.37        0.71      1.07 o 
   1  11   5       11.90       10.33      1.81 o 
   2  11   5       41.21       43.56      2.43 o 
   3  11   5       21.98       28.58      2.58 o 
   4  11   5        1.67        0.12      1.60 o 
  -7  12   5        3.78        2.43      1.85 o 
  -6  12   5        0.95       -0.76      1.53 o 
  -5  12   5       34.73       30.39      2.27 o 
  -4  12   5       23.26       25.29      2.30 o 
  -3  12   5       61.16       59.87      2.30 o 
  -2  12   5      356.56      359.62      8.61 o 
  -1  12   5       33.27       31.72      1.78 o 
   0  12   5       14.70       16.31      2.06 o 
   1  12   5        4.95        6.91      1.46 o 
   2  12   5        0.07       -0.97      1.35 o 
   3  12   5       12.48        8.32      1.91 o 
   4  12   5        0.80       -0.83      1.87 o 
  -7  13   5        7.75        8.99      2.47 o 
  -6  13   5      173.19      184.03      7.98 o 
  -5  13   5       23.23       24.90      2.52 o 
  -4  13   5        0.35        0.84      1.38 o 
  -3  13   5        0.31       -1.04      1.19 o 
  -2  13   5       68.63       63.53      2.64 o 
  -1  13   5      194.78      177.71      5.98 o 
   0  13   5      101.48      105.24      4.20 o 
   1  13   5        5.30        4.97      1.59 o 
   2  13   5        3.90        4.57      1.69 o 
   3  13   5       51.74       47.20      5.46 o 
  -6  14   5       18.70       22.22      2.67 o 
  -5  14   5        4.29        3.92      1.79 o 
  -4  14   5        0.95       -1.39      1.39 o 
  -3  14   5       12.08       13.84      1.76 o 
  -2  14   5       11.64       13.44      1.90 o 
  -1  14   5       47.95       35.69      2.28 o 
   0  14   5        9.28       15.51      1.99 o 
   1  14   5        0.01        0.99      1.71 o 
   2  14   5        0.39        0.96      1.63 o 
   3  14   5        3.65        0.30      2.18 o 
  -6  15   5        0.78       -2.18      2.18 o 
  -5  15   5        0.26       -0.47      1.66 o 
  -4  15   5       22.79       24.06      2.51 o 
  -3  15   5        3.43        2.36      1.49 o 
  -2  15   5        4.77        5.08      1.67 o 
  -1  15   5        0.16        1.24      1.59 o 
   0  15   5        1.29        1.31      1.50 o 
   1  15   5        9.63       10.31      1.97 o 
   2  15   5       19.22       24.62      2.75 o 
  -5  16   5       49.47       49.16      3.05 o 
  -4  16   5       20.87       24.70      4.29 o 
  -3  16   5       11.08        8.95      1.83 o 
  -2  16   5        0.22       -1.01      2.18 o 
  -1  16   5        0.19       -1.45      1.74 o 
   0  16   5       22.02       19.83      3.45 o 
   1  16   5        3.24       -0.39      1.84 o 
   2  16   5        1.98        1.67      1.96 o 
  -4  17   5       22.94       21.81      2.64 o 
  -3  17   5      128.61      134.39      6.07 o 
  -2  17   5        0.00       -1.95      2.28 o 
  -1  17   5       10.43        4.88      2.74 o 
   0  17   5        4.94        4.57      2.26 o 
   1  17   5        3.27        8.42      2.22 o 
  -3  18   5        7.73       19.97      5.03 o 
  -2  18   5        1.24        0.81      2.59 o 
  -1  18   5        4.98        3.74      2.80 o 
   0  18   5        1.72       -0.01      2.32 o 
  -9   0   6        5.29       11.21      4.45 o 
  -8   0   6       89.57       89.43      4.55 o 
  -7   0   6       30.15       32.52      2.54 o 
  -6   0   6        2.31        1.11      1.47 o 
  -5   0   6       17.46       20.08      2.14 o 
  -4   0   6        6.31        5.10      1.39 o 
  -3   0   6        6.33        8.72      2.11 o 
  -2   0   6      202.01      206.28      7.32 o 
  -1   0   6       73.11       68.67      4.01 o 
   0   0   6       24.24       24.71      1.86 o 
   1   0   6      119.82      119.52      4.86 o 
   2   0   6      486.27      473.69     15.48 o 
   3   0   6      146.33      145.55      6.00 o 
   4   0   6        1.13        0.33      2.28 o 
   5   0   6        0.00       -2.11      2.59 o 
  -9   1   6        0.33       -2.62      2.62 o 
  -8   1   6       74.90       71.98      3.49 o 
  -7   1   6       36.52       34.30      1.81 o 
  -6   1   6        0.43       -0.73      0.95 o 
  -5   1   6        0.00       -0.23      0.96 o 
  -4   1   6        2.88        4.84      1.33 o 
  -3   1   6        2.09        0.83      0.78 o 
  -2   1   6      519.89      537.32     12.09 o 
  -1   1   6       11.93       11.97      1.28 o 
   0   1   6       90.46       83.37      2.83 o 
   1   1   6       69.22       71.55      2.43 o 
   2   1   6       29.53       30.60      1.86 o 
   3   1   6        4.72        2.35      1.16 o 
   4   1   6        1.13        0.34      1.73 o 
   5   1   6        2.65        3.97      2.59 o 
  -9   2   6        7.68        2.73      4.74 o 
  -8   2   6        1.95        1.67      1.77 o 
  -7   2   6        0.43        0.62      1.10 o 
  -6   2   6        0.02        0.92      0.99 o 
  -5   2   6      149.18      150.94      4.93 o 
  -4   2   6      134.11      136.77      4.20 o 
  -3   2   6       27.30       26.60      1.61 o 
  -2   2   6       13.83       18.60      1.30 o 
  -1   2   6       31.42       31.57      1.60 o 
   0   2   6        3.21        1.20      0.87 o 
   1   2   6      154.39      161.21      4.35 o 
   2   2   6       28.22       30.62      1.70 o 
   3   2   6        3.05        3.71      1.32 o 
   4   2   6        2.75        1.09      1.46 o 
   5   2   6        0.96        0.79      2.01 o 
  -9   3   6       23.32       23.25      8.76 o 
  -8   3   6       11.32       11.15      2.13 o 
  -7   3   6        0.02       -0.55      1.20 o 
  -6   3   6       36.33       36.20      1.77 o 
  -5   3   6       75.08       79.30      2.66 o 
  -4   3   6       94.90      103.18      3.11 o 
  -3   3   6       29.40       31.38      1.71 o 
  -2   3   6       45.23       49.13      1.86 o 
  -1   3   6        3.51        3.39      0.97 o 
   0   3   6       27.13       23.00      1.81 o 
   1   3   6        0.41       -0.05      0.86 o 
   2   3   6       17.58       19.85      1.51 o 
   3   3   6        1.60       -0.24      1.25 o 
   4   3   6       11.07        9.06      1.72 o 
   5   3   6       32.60       44.65      6.03 o 
  -8   4   6       42.32       40.29      3.63 o 
  -7   4   6        8.93        8.40      1.81 o 
  -6   4   6       24.44       25.47      1.78 o 
  -5   4   6        0.71        0.28      0.99 o 
  -4   4   6      249.81      251.49      6.62 o 
  -3   4   6       20.41       18.65      1.46 o 
  -2   4   6       23.05       22.57      1.29 o 
  -1   4   6        7.61        7.81      2.16 o 
   0   4   6       63.22       58.48      2.30 o 
   1   4   6      104.27      109.28      3.29 o 
   2   4   6        4.27        2.74      1.03 o 
   3   4   6        0.30        0.05      1.17 o 
   4   4   6      104.95      105.38      5.37 o 
   5   4   6       47.64       57.68      3.34 o 
  -8   5   6       15.05       14.74      2.36 o 
  -7   5   6        0.97        1.22      1.45 o 
  -6   5   6       14.33       13.23      1.79 o 
  -5   5   6      184.35      183.65      5.43 o 
  -4   5   6      369.37      378.25      8.91 o 
  -3   5   6      151.80      151.99      4.72 o 
  -2   5   6        0.63       -0.79      0.79 o 
  -1   5   6        0.08       -0.41      0.88 o 
   0   5   6        0.02       -0.62      0.83 o 
   1   5   6      594.08      592.00     13.34 o 
   2   5   6       43.26       42.05      2.13 o 
   3   5   6       10.01        9.08      1.72 o 
   4   5   6       14.69       14.05      1.96 o 
  -8   6   6       19.21       22.47      2.73 o 
  -7   6   6        9.16       11.48      1.98 o 
  -6   6   6       26.44       29.07      1.88 o 
  -5   6   6      213.37      213.30      8.46 o 
  -4   6   6      315.02      318.98      8.49 o 
  -3   6   6       54.76       48.98      1.94 o 
  -2   6   6        0.16        0.03      0.91 o 
  -1   6   6       18.61       14.55      1.38 o 
   0   6   6       77.27       72.18      3.26 o 
   1   6   6      301.43      305.79      8.14 o 
   2   6   6        4.28        2.46      1.28 o 
   3   6   6        7.62       10.12      2.02 o 
   4   6   6        6.49        6.51      1.77 o 
  -8   7   6      202.90      199.88      7.20 o 
  -7   7   6       16.58       20.73      2.34 o 
  -6   7   6       11.89       12.62      1.87 o 
  -5   7   6       33.92       31.05      1.84 o 
  -4   7   6       40.03       37.84      1.92 o 
  -3   7   6      221.53      216.13      6.13 o 
  -2   7   6        1.70        3.45      1.36 o 
  -1   7   6       16.97       14.24      1.32 o 
   0   7   6        0.11        0.69      1.00 o 
   1   7   6       46.94       43.08      2.39 o 
   2   7   6        0.62       -1.18      1.22 o 
   3   7   6        1.11        1.36      1.40 o 
   4   7   6        1.79       -0.69      1.63 o 
  -8   8   6       13.13       13.70      3.67 o 
  -7   8   6        9.03        9.67      2.30 o 
  -6   8   6        4.42        1.58      1.49 o 
  -5   8   6       17.40       20.77      1.90 o 
  -4   8   6       15.19       14.56      1.65 o 
  -3   8   6      317.69      315.52      8.43 o 
  -2   8   6       40.57       35.58      2.70 o 
  -1   8   6       80.38       81.49      4.12 o 
   0   8   6        0.15        1.45      0.93 o 
   1   8   6       36.13       31.74      1.84 o 
   2   8   6       21.64       23.24      2.14 o 
   3   8   6       20.36       23.50      2.45 o 
   4   8   6        0.48       -0.34      1.65 o 
  -8   9   6        0.16        2.59      4.31 o 
  -7   9   6        1.17        1.36      1.66 o 
  -6   9   6        0.52       -0.40      1.45 o 
  -5   9   6       16.25       17.69      2.15 o 
  -4   9   6        1.96        1.62      1.20 o 
  -3   9   6        4.22        5.34      1.27 o 
  -2   9   6       21.53       23.64      2.15 o 
  -1   9   6      170.45      162.35      5.61 o 
   0   9   6       46.17       42.38      1.89 o 
   1   9   6      123.39      120.14      3.99 o 
   2   9   6        4.01        1.62      1.38 o 
   3   9   6        9.99        7.49      1.69 o 
   4   9   6       76.05       83.20      3.58 o 
  -7  10   6        0.12       -1.12      1.70 o 
  -6  10   6      102.49      105.63      5.78 o 
  -5  10   6       31.09       29.88      2.40 o 
  -4  10   6        0.72       -0.73      1.14 o 
  -3  10   6       71.12       60.70      2.59 o 
  -2  10   6        8.55        5.34      2.75 o 
  -1  10   6       61.06       52.12      2.35 o 
   0  10   6        7.09        9.76      1.72 o 
   1  10   6       19.23       22.77      1.81 o 
   2  10   6       23.18       28.72      1.97 o 
   3  10   6        5.02        4.10      1.65 o 
  -7  11   6        1.75        0.86      1.73 o 
  -6  11   6        0.78       -0.36      1.63 o 
  -5  11   6       19.84       16.43      2.45 o 
  -4  11   6        0.79       -0.54      1.15 o 
  -3  11   6       36.16       32.85      2.23 o 
  -2  11   6       18.62       18.48      3.05 o 
  -1  11   6        0.33       -0.22      1.17 o 
   0  11   6       18.83       20.20      2.02 o 
   1  11   6       35.61       38.33      3.55 o 
   2  11   6        0.05        0.12      1.46 o 
   3  11   6       16.52       16.00      2.39 o 
  -6  12   6       21.99       17.32      3.32 o 
  -5  12   6        1.43       -0.41      1.57 o 
  -4  12   6       12.18        8.44      1.82 o 
  -3  12   6        1.71        1.14      1.39 o 
  -2  12   6      108.66      101.01      5.64 o 
  -1  12   6        6.77        7.75      1.99 o 
   0  12   6        4.10        4.96      1.72 o 
   1  12   6        5.98        5.03      1.90 o 
   2  12   6        9.62       11.58      2.93 o 
   3  12   6      119.81      131.22      6.08 o 
  -6  13   6        5.48        4.39      2.20 o 
  -5  13   6        4.82        5.32      2.07 o 
  -4  13   6       31.48       35.66      2.45 o 
  -3  13   6      140.76      150.41      7.65 o 
  -2  13   6       61.83       56.34      2.94 o 
  -1  13   6       30.32       25.90      2.37 o 
   0  13   6        0.46        0.76      1.52 o 
   1  13   6       10.82       13.33      3.24 o 
   2  13   6       62.88       85.99      4.59 o 
  -5  14   6        0.21       -1.75      1.75 o 
  -4  14   6       25.24       31.58      2.90 o 
  -3  14   6        1.87       -0.27      1.99 o 
  -2  14   6        0.74        2.05      1.96 o 
  -1  14   6       13.35       15.45      2.20 o 
   0  14   6       12.89       16.53      2.59 o 
   1  14   6        0.03        0.99      2.04 o 
   2  14   6       26.21       42.65      6.03 o 
  -5  15   6        1.32       -1.21      2.53 o 
  -4  15   6       16.13       24.31      5.36 o 
  -3  15   6        1.94        2.22      2.18 o 
  -2  15   6        1.14        1.58      1.99 o 
  -1  15   6        0.77        3.21      2.06 o 
   0  15   6        7.57        5.80      3.44 o 
   1  15   6        0.05        0.45      2.16 o 
  -4  16   6        0.04        2.44      2.98 o 
  -3  16   6       19.39       21.55      4.64 o 
  -2  16   6       18.46       10.20      4.45 o 
  -1  16   6       10.64       17.77      3.04 o 
   0  16   6        1.28        0.25      2.20 o 
  -8   1   7       15.46       17.52      2.23 o 
  -7   1   7        4.51        1.88      1.34 o 
  -6   1   7       26.55       27.68      1.68 o 
  -5   1   7       73.30       78.16      2.74 o 
  -4   1   7       15.98       19.67      2.01 o 
  -3   1   7       22.92       23.63      1.42 o 
  -2   1   7        4.25        3.02      1.27 o 
  -1   1   7        0.20       -0.88      0.96 o 
   0   1   7        9.69        7.67      1.70 o 
   1   1   7      273.24      281.16     10.16 o 
   2   1   7       11.95       13.95      1.64 o 
   3   1   7       32.35       36.03      3.27 o 
   4   1   7        0.60       -1.61      2.89 o 
  -8   2   7        5.94        6.81      2.13 o 
  -7   2   7        2.05        0.61      1.38 o 
  -6   2   7       22.76       26.15      1.89 o 
  -5   2   7       71.64       72.63      2.63 o 
  -4   2   7      107.41      109.66      4.50 o 
  -3   2   7        3.71        4.28      1.05 o 
  -2   2   7       57.29       57.11      2.37 o 
  -1   2   7        0.29        1.23      1.09 o 
   0   2   7       63.45       56.28      2.82 o 
   1   2   7      831.50      821.07     26.07 o 
   2   2   7        3.90        2.42      1.38 o 
   3   2   7       10.65        9.77      2.53 o 
  -8   3   7      116.56      119.85      6.10 o 
  -7   3   7        1.40        0.38      1.46 o 
  -6   3   7        0.98        0.03      1.21 o 
  -5   3   7       85.44       79.78      4.06 o 
  -4   3   7        9.82       11.55      1.34 o 
  -3   3   7       68.37       74.41      2.81 o 
  -2   3   7       96.41       91.49      3.23 o 
  -1   3   7        9.56       11.26      1.82 o 
   0   3   7        0.00        0.53      1.20 o 
   1   3   7        4.87        6.27      1.58 o 
   2   3   7        0.19       -0.49      1.43 o 
   3   3   7        9.17        9.03      2.44 o 
  -8   4   7        0.62       -1.22      1.81 o 
  -7   4   7        4.96        4.41      1.63 o 
  -6   4   7        4.00        4.68      1.83 o 
  -5   4   7       54.12       58.51      2.57 o 
  -4   4   7        2.30        0.77      0.96 o 
  -3   4   7       17.29       18.88      1.92 o 
  -2   4   7       15.29       19.18      1.63 o 
  -1   4   7        0.12       -0.17      1.30 o 
   0   4   7        3.25        2.88      1.41 o 
   1   4   7        3.34        0.48      1.34 o 
   2   4   7        4.63        5.11      1.75 o 
   3   4   7       59.85       63.07      2.94 o 
  -8   5   7        1.32        1.88      2.04 o 
  -7   5   7        0.78        0.15      1.72 o 
  -6   5   7        7.07        7.69      1.50 o 
  -5   5   7       20.09       21.17      2.33 o 
  -4   5   7        0.13       -0.45      1.16 o 
  -3   5   7        2.11        2.22      1.11 o 
  -2   5   7        0.52        0.67      1.11 o 
  -1   5   7       73.48       72.50      3.19 o 
   0   5   7        0.74        0.23      1.28 o 
   1   5   7        5.25        3.90      1.59 o 
   2   5   7       10.97       11.34      2.20 o 
   3   5   7        0.00       -1.26      1.53 o 
  -8   6   7        2.82        4.74      3.59 o 
  -7   6   7        0.01       -1.69      1.69 o 
  -6   6   7        0.80       -1.24      1.24 o 
  -5   6   7      362.39      353.94      9.57 o 
  -4   6   7        1.69        0.54      1.18 o 
  -3   6   7       61.02       59.58      2.87 o 
  -2   6   7       92.96       91.52      3.31 o 
  -1   6   7       35.45       35.42      2.22 o 
   0   6   7      161.71      148.97      5.29 o 
   1   6   7       14.67       15.79      3.25 o 
   2   6   7        4.66        6.59      1.88 o 
   3   6   7       22.44       28.96      2.37 o 
  -7   7   7        0.67        1.08      1.79 o 
  -6   7   7        4.91        1.72      1.85 o 
  -5   7   7      108.91      110.13      3.93 o 
  -4   7   7       30.39       26.85      1.88 o 
  -3   7   7        5.70        3.30      1.39 o 
  -2   7   7       43.83       43.52      4.25 o 
  -1   7   7        4.25        3.05      1.40 o 
   0   7   7       39.81       38.52      2.35 o 
   1   7   7        0.31        1.63      1.75 o 
   2   7   7       10.98       10.81      2.22 o 
   3   7   7        5.07        2.44      1.75 o 
  -7   8   7       13.56       13.74      3.20 o 
  -6   8   7       38.97       39.61      2.62 o 
  -5   8   7      112.59      111.14      3.95 o 
  -4   8   7       46.96       46.21      2.52 o 
  -3   8   7       20.97       19.75      2.32 o 
  -2   8   7       15.35       15.98      1.97 o 
  -1   8   7        3.97        2.27      1.73 o 
   0   8   7       35.25       38.76      2.37 o 
   1   8   7       23.52       26.65      2.42 o 
   2   8   7       35.65       38.79      2.58 o 
   3   8   7        0.03        1.83      2.38 o 
  -7   9   7        0.00        0.45      3.12 o 
  -6   9   7        6.39        5.79      1.96 o 
  -5   9   7       12.77        8.12      1.61 o 
  -4   9   7        0.69       -0.35      1.30 o 
  -3   9   7       71.78       66.40      4.52 o 
  -2   9   7        0.00        0.91      1.38 o 
  -1   9   7        5.05        4.73      2.04 o 
   0   9   7        0.15        0.68      2.18 o 
   1   9   7        0.82        1.19      1.63 o 
   2   9   7        0.00       -0.96      1.71 o 
  -6  10   7        2.09        1.73      1.87 o 
  -5  10   7        2.88        1.44      2.05 o 
  -4  10   7        3.53        4.32      1.89 o 
  -3  10   7      116.57      104.42      5.78 o 
  -2  10   7       34.98       30.79      2.41 o 
  -1  10   7        9.71       15.99      2.03 o 
   0  10   7        8.53        5.20      2.64 o 
   1  10   7        0.04       -1.79      1.79 o 
   2  10   7       89.27      100.76      4.42 o 
  -6  11   7        3.32        1.51      1.87 o 
  -5  11   7       17.62       19.65      3.65 o 
  -4  11   7       43.82       46.60      2.80 o 
  -3  11   7      130.86      122.84      4.86 o 
  -2  11   7       93.75       78.46      3.62 o 
  -1  11   7        7.61        8.09      2.18 o 
   0  11   7       24.52       20.42      4.45 o 
   1  11   7        0.56        1.42      2.09 o 
  -5  12   7        0.30        0.97      1.89 o 
  -4  12   7        0.88        0.65      2.01 o 
  -3  12   7       80.51       76.14      5.20 o 
  -2  12   7        0.31       -0.80      1.56 o 
  -1  12   7       20.72       28.12      3.15 o 
   0  12   7        0.55        5.46      3.88 o 
   1  12   7        0.32       -0.35      2.13 o 
  -5  13   7       28.52       24.86      2.85 o 
  -4  13   7        0.19       -1.03      2.21 o 
  -3  13   7        1.33        0.93      1.99 o 
  -2  13   7        2.21        3.70      2.15 o 
  -1  13   7        3.61        2.93      2.15 o 
   0  13   7       12.33        5.08      2.79 o 
  -4  14   7        4.47        0.85      3.11 o 
  -3  14   7       72.13       78.16      4.53 o 
  -2  14   7        1.52        1.84      2.24 o 
  -1  14   7        7.95        7.19      2.67 o 
  -7   0   8        5.87        8.29      2.54 o 
  -6   0   8       73.46       82.23      4.79 o 
  -5   0   8      348.33      370.00     13.06 o 
  -4   0   8        4.40        3.86      1.79 o 
  -3   0   8       61.61       56.81      5.67 o 
  -2   0   8        0.00       -1.03      1.72 o 
  -1   0   8        0.07       -0.24      1.88 o 
   0   0   8      136.14      137.97      7.41 o 
   1   0   8       36.37       39.41      3.65 o 
   2   0   8        6.16        3.60      2.84 o 
  -7   1   8        1.42        3.29      2.74 o 
  -6   1   8       23.00       26.02      2.49 o 
  -5   1   8       29.57       34.81      1.95 o 
  -4   1   8        1.52        1.29      1.21 o 
  -3   1   8       15.47       14.40      1.95 o 
  -2   1   8        3.60        2.00      1.74 o 
  -1   1   8       15.50       12.13      1.83 o 
   0   1   8       58.29       57.54      3.08 o 
   1   1   8        2.81        2.72      1.78 o 
   2   1   8        3.31        4.93      2.11 o 
  -7   2   8        3.10        0.86      1.74 o 
  -6   2   8       24.09       26.55      2.16 o 
  -5   2   8      106.17      119.00      4.58 o 
  -4   2   8        9.38        6.82      1.49 o 
  -3   2   8       98.09       88.30      3.79 o 
  -2   2   8        5.17        3.42      1.49 o 
  -1   2   8        1.20        1.20      1.41 o 
   0   2   8      181.15      178.75      6.93 o 
   1   2   8      114.87      119.70      4.87 o 
   2   2   8       25.16       24.09      3.17 o 
  -7   3   8        4.37        3.96      1.79 o 
  -6   3   8       83.27       82.99      3.12 o 
  -5   3   8      137.23      140.53      4.27 o 
  -4   3   8       13.39       12.87      1.71 o 
  -3   3   8        1.74        1.13      1.47 o 
  -2   3   8       17.60       17.90      2.08 o 
  -1   3   8        9.41       10.62      1.86 o 
   0   3   8       29.86       30.27      3.28 o 
   1   3   8       54.34       63.59      8.26 o 
   2   3   8        5.66        2.23      2.18 o 
  -7   4   8        2.38        2.52      1.74 o 
  -6   4   8        0.04       -0.60      1.49 o 
  -5   4   8      118.63      122.19      7.22 o 
  -4   4   8        2.60        3.67      1.42 o 
  -3   4   8       41.17       43.62      2.66 o 
  -2   4   8       29.97       27.15      2.34 o 
  -1   4   8        2.36        0.82      1.63 o 
   0   4   8       76.55       74.63      4.00 o 
   1   4   8       17.89       18.95      2.46 o 
   2   4   8        2.75        0.69      2.80 o 
  -7   5   8       15.67       13.65      2.43 o 
  -6   5   8       28.96       31.43      2.47 o 
  -5   5   8        5.15        6.84      1.66 o 
  -4   5   8        0.12       -1.30      1.41 o 
  -3   5   8        0.45       -0.41      1.23 o 
  -2   5   8        0.59        0.68      1.44 o 
  -1   5   8       30.00       29.98      2.34 o 
   0   5   8       39.74       38.90      2.55 o 
   1   5   8        4.07       -0.76      2.01 o 
   2   5   8        0.07       -3.59      3.59 o 
  -7   6   8        5.48        0.72      4.45 o 
  -6   6   8       11.73        8.14      1.90 o 
  -5   6   8        8.53        7.74      1.74 o 
  -4   6   8       28.29       27.40      2.48 o 
  -3   6   8        3.45        4.55      1.55 o 
  -2   6   8       84.92       83.68      3.71 o 
  -1   6   8        0.42       -0.45      1.46 o 
   0   6   8        0.00        1.88      1.70 o 
   1   6   8       11.02       11.49      2.51 o 
  -6   7   8       21.46       22.60      2.40 o 
  -5   7   8        1.43        1.00      1.54 o 
  -4   7   8        3.91        5.93      1.75 o 
  -3   7   8        0.30       -0.43      1.50 o 
  -2   7   8       41.39       35.37      2.82 o 
  -1   7   8        2.96        1.62      1.54 o 
   0   7   8       22.81       20.69      2.87 o 
   1   7   8       18.54       20.87      2.98 o 
  -6   8   8       26.77       28.67      2.78 o 
  -5   8   8        3.56        0.82      1.75 o 
  -4   8   8       40.70       36.34      2.51 o 
  -3   8   8        9.46        9.89      1.97 o 
  -2   8   8       29.08       28.65      3.01 o 
  -1   8   8        0.13       -1.72      1.72 o 
   0   8   8        4.49        5.97      2.34 o 
   1   8   8        3.16        3.88      2.84 o 
  -5   9   8        0.02       -0.62      1.79 o 
  -4   9   8       28.65       26.39      4.35 o 
  -3   9   8        1.14        2.39      1.73 o 
  -2   9   8        2.95       -1.86      1.86 o 
  -1   9   8       10.47       11.20      2.59 o 
   0   9   8        5.05        7.11      2.84 o 
  -5  10   8       41.69       46.43      3.48 o 
  -4  10   8       24.01       17.73      2.46 o 
  -3  10   8       13.67       14.15      2.55 o 
  -2  10   8        0.06       -1.53      2.43 o 
  -1  10   8        5.23        4.74      2.59 o 
   0  10   8       34.89       33.33      6.46 o 
  -4  11   8       59.42       69.55      3.64 o 
  -3  11   8       14.02       14.43      2.41 o 
  -2  11   8        3.60        8.05      3.09 o 
  -1  11   8        0.16       -1.87      2.23 o 
  -6   1   9        5.70        4.97      1.80 o 
  -5   1   9       73.41       70.54      3.54 o 
  -4   1   9       14.76       10.36      2.06 o 
  -3   1   9        0.00        0.01      1.59 o 
  -2   1   9        5.12        5.65      1.86 o 
  -1   1   9       23.55       26.77      2.58 o 
   0   1   9      239.80      256.26     15.13 o 
  -6   2   9       86.83       86.41      4.10 o 
  -5   2   9        5.62        8.71      1.89 o 
  -4   2   9       14.19       11.85      2.08 o 
  -3   2   9        0.49       -1.52      1.52 o 
  -2   2   9        7.51        6.10      1.89 o 
  -1   2   9        0.90       -0.64      1.72 o 
   0   2   9       46.46       53.44      3.73 o 
  -5   3   9        0.34       -1.61      1.78 o 
  -4   3   9        2.96        1.73      1.75 o 
  -3   3   9       27.45       26.89      2.67 o 
  -2   3   9       46.03       49.79      2.96 o 
  -1   3   9       11.72        9.56      3.46 o 
   0   3   9       10.15       10.59      4.02 o 
  -5   4   9       29.96       35.02      2.88 o 
  -4   4   9        0.03       -1.91      1.91 o 
  -3   4   9        9.54        6.55      1.90 o 
  -2   4   9       13.92       16.93      4.69 o 
  -1   4   9       22.83       24.60      2.66 o 
  -5   5   9       10.45        1.47      3.04 o 
  -4   5   9        5.94        3.93      2.04 o 
  -3   5   9        5.77        5.00      2.12 o 
  -2   5   9        0.18       -1.14      1.67 o 
  -1   5   9        6.86        3.95      2.84 o 
  -4   6   9        7.94        8.81      2.42 o 
  -3   6   9       29.95       22.81      3.14 o 
  -2   6   9        0.16       -1.51      1.90 o 
  -1   6   9        0.27       -0.98      4.45 o 
  -4   7   9        0.32        2.44      2.92 o 
  -3   7   9        0.95        3.76      2.53 o 
  -2   7   9        3.78        7.61      4.31 o 
                                                 
